# Supplementary material for: ﻿New species of Tropicoporus (Basidiomycota, Hymenochaetales, Hymenochaetaceae) from India, with a key to Afro-Asian Tropicoporus species
Source: MycoKeys. 2024 Feb 5;102:29–54. doi: 10.3897/mycokeys.102.117067 (PMC10862346; doi:10.3897/mycokeys.102.117067)
Supplement: XML Treatment for Tropicoporus cleistanthicola [file mycokeys.102.117067-treatment1.xml]

<!DOCTYPE tp:taxon-treatment
  PUBLIC "-//TaxonX//DTD Taxonomic Treatment Publishing DTD v0 20100105//EN" "tax-treatment-NSO.dtd">
<tp:taxon-treatment xmlns:tp="http://www.plazi.org/taxpub"><tp:treatment-meta><kwd-group><label>Taxon classification</label><kwd>
                <named-content content-type="kingdom">Fungi</named-content>
              </kwd><kwd>
                <named-content content-type="order">Hymenochaetales</named-content>
              </kwd><kwd>
                <named-content content-type="family">Hymenochaetaceae</named-content>
              </kwd></kwd-group><mixed-citation publication-type="journal"><person-group><name><surname>Gunaseelan</surname><given-names>Sugantha</given-names></name><name><surname>Kezo</surname><given-names>Kezhocuyi</given-names></name><name><surname>Karunarathna</surname><given-names>Samantha C.</given-names></name><name><surname>Yang</surname><given-names>Erfu</given-names></name><name><surname>Zhao</surname><given-names>Changlin</given-names></name><name><surname>Elgorban</surname><given-names>Abdallah M.</given-names></name><name><surname>Tibpromma</surname><given-names>Saowaluck</given-names></name><name><surname>Kaliyaperumal</surname><given-names>Malarvizhi</given-names></name></person-group><article-title>﻿New species of <italic><tp:taxon-name><tp:taxon-name-part taxon-name-part-type="genus" reg="Tropicoporus">Tropicoporus</tp:taxon-name-part></tp:taxon-name></italic> (<tp:taxon-name><tp:taxon-name-part taxon-name-part-type="phylum">Basidiomycota</tp:taxon-name-part></tp:taxon-name>, <tp:taxon-name><tp:taxon-name-part taxon-name-part-type="order">Hymenochaetales</tp:taxon-name-part></tp:taxon-name>, <tp:taxon-name><tp:taxon-name-part taxon-name-part-type="family">Hymenochaetaceae</tp:taxon-name-part></tp:taxon-name>) from India, with a key to Afro-Asian <tp:taxon-name><tp:taxon-name-part taxon-name-part-type="genus" reg="Tropicoporus">Tropicoporus</tp:taxon-name-part></tp:taxon-name> species</article-title><source>MycoKeys</source><day>05</day><month>02</month><year>2024</year><volume>102</volume><fpage>29</fpage><lpage>54</lpage><pub-id pub-id-type="doi">10.3897/mycokeys.102.117067</pub-id></mixed-citation></tp:treatment-meta><tp:nomenclature><label>﻿</label><tp:taxon-name>
              <object-id xmlns:xlink="http://www.w3.org/1999/xlink" content-type="arpha" xlink:type="simple">C47090F9-D091-510F-B1A1-E1866E10E9F9</object-id>
              <tp:taxon-name-part taxon-name-part-type="genus" reg="Tropicoporus">Tropicoporus</tp:taxon-name-part>
              <tp:taxon-name-part taxon-name-part-type="species" reg="cleistanthicola">cleistanthicola</tp:taxon-name-part>
              <object-id xmlns:xlink="http://www.w3.org/1999/xlink" content-type="mycobank" xlink:type="simple"> 849484</object-id>
            </tp:taxon-name><tp:taxon-authority>S. Gunaseelan &amp; M. Kaliyaperumal</tp:taxon-authority><tp:taxon-status xmlns:xlink="http://www.w3.org/1999/xlink" xlink:type="simple">sp. nov.</tp:taxon-status><xref ref-type="fig" rid="F3">Figs 3</xref><xref ref-type="fig" rid="F4">, 4</xref></tp:nomenclature><tp:treatment-sec sec-type="etymology" id="SECID0EHCAI"><title>Etymology.</title><p>The specific epithet <italic>cleistanthicola</italic> (Lat.) refers to the host <italic><tp:taxon-name><tp:taxon-name-part taxon-name-part-type="genus" reg="Cleistanthus">Cleistanthus</tp:taxon-name-part><tp:taxon-name-part taxon-name-part-type="species" reg="collinus">collinus</tp:taxon-name-part></tp:taxon-name></italic>.</p></tp:treatment-sec><tp:treatment-sec sec-type="diagnosis" id="SECID0E1CAI"><title>Diagnosis.</title><p><italic><tp:taxon-name><tp:taxon-name-part taxon-name-part-type="genus" reg="Tropicoporus">Tropicoporus</tp:taxon-name-part><tp:taxon-name-part taxon-name-part-type="species" reg="cleistanthicola">cleistanthicola</tp:taxon-name-part></tp:taxon-name></italic> is characterised by perennial, effused-reflexed to pileate, applanate to triquetrous basidiome with narrowly zonate, glabrous, meagrely warted pilear surface, acute margin, homogenous context, mono-dimitic hyphal system, presence of cystidioles and subglobose to broadly ellipsoid basidiospores measuring 4.7–5.4 × 4.2–4.9 μm.</p><fig id="F3" position="float" orientation="portrait"><object-id xmlns:xlink="http://www.w3.org/1999/xlink" content-type="doi" xlink:type="simple">10.3897/mycokeys.102.117067.figure3</object-id><object-id xmlns:xlink="http://www.w3.org/1999/xlink" content-type="arpha" xlink:type="simple">495B089B-BCC9-5585-8661-91F8FE019D34</object-id><label>Figure 3.</label><caption><p><italic><tp:taxon-name><tp:taxon-name-part taxon-name-part-type="genus" reg="Tropicoporus">Tropicoporus</tp:taxon-name-part><tp:taxon-name-part taxon-name-part-type="species" reg="cleistanthicola">cleistanthicola</tp:taxon-name-part></tp:taxon-name></italic> (MUBL1089 holotype) <bold>A</bold> basidiomata (Holotype) <bold>B</bold> pore surface <bold>C</bold> cross-section of basidiome (arrows indicating stratified tube layers) <bold>D</bold> hymenial setae <bold>E–H</bold> basidiospores: <bold>E</bold> basidiospores in water <bold>F</bold> basidiospores in <abbrev xmlns:xlink="http://www.w3.org/1999/xlink" xlink:title="5% potassium hydroxide" id="ABBRID0EMEAI" xlink:type="simple">KOH</abbrev><bold>G</bold> basidiospore in cotton blue <bold>H</bold> basidiospore in Melzer’s reagent. Scale bars: 1 cm (<bold>A–C</bold>); 5 µm (<bold>D–H</bold>).</p></caption><graphic xmlns:xlink="http://www.w3.org/1999/xlink" xlink:href="mycokeys-102-029-g003.jpg" position="float" orientation="portrait" xlink:type="simple" id="oo_979924.jpg"><uri content-type="original_file" xlink:type="simple">https://binary.pensoft.net/fig/979924</uri></graphic></fig></tp:treatment-sec><tp:treatment-sec sec-type="material" id="SECID0E4EAI"><title>Type.</title><p>India, Tamil Nadu, Thiruvannamalai District, Jawadhu Hills, <named-content xmlns:xlink="http://www.w3.org/1999/xlink" content-type="dwc:verbatimCoordinates" xlink:type="simple"><named-content content-type="geo-json" specific-use="{&#34;type&#34;:&#34;Point&#34;,&#34;coordinates&#34;:[79.470833,12.906667]}" id="NCID0EGFAI" xlink:type="simple">12°54'24"N, 78°87'75"E</named-content></named-content>; 15 Nov 2019; Sugantha Gunaseelan; on a living angiosperm tree (<italic><tp:taxon-name><tp:taxon-name-part taxon-name-part-type="genus" reg="Cleistanthus">Cleistanthus</tp:taxon-name-part><tp:taxon-name-part taxon-name-part-type="species" reg="collinus">collinus</tp:taxon-name-part></tp:taxon-name></italic>); SMK-PMP11 (MUBL1089; Holotype); GenBank: <ext-link xmlns:xlink="http://www.w3.org/1999/xlink" xlink:href="OR272292" ext-link-type="gen" xlink:type="simple">OR272292</ext-link> (ITS); <ext-link xmlns:xlink="http://www.w3.org/1999/xlink" xlink:href="OR272337" ext-link-type="gen" xlink:type="simple">OR272337</ext-link> (nLSU).</p><fig id="F4" position="float" orientation="portrait"><object-id xmlns:xlink="http://www.w3.org/1999/xlink" content-type="doi" xlink:type="simple">10.3897/mycokeys.102.117067.figure4</object-id><object-id xmlns:xlink="http://www.w3.org/1999/xlink" content-type="arpha" xlink:type="simple">AA516B5F-9FE3-571F-A57E-B95CF734590C</object-id><label>Figure 4.</label><caption><p><italic><tp:taxon-name><tp:taxon-name-part taxon-name-part-type="genus" reg="Tropicoporus">Tropicoporus</tp:taxon-name-part><tp:taxon-name-part taxon-name-part-type="species" reg="cleistanthicola">cleistanthicola</tp:taxon-name-part></tp:taxon-name></italic> (MUBL1089 holotype) <bold>A</bold> contextual hyphae <bold>B</bold> tramal hyphae <bold>C</bold> hymenial setae <bold>D</bold> cystidioles <bold>E</bold> basidioles <bold>F</bold> basidia <bold>G</bold> basidiospores. Scale bars: 5 µm.</p></caption><graphic xmlns:xlink="http://www.w3.org/1999/xlink" xlink:href="mycokeys-102-029-g004.jpg" position="float" orientation="portrait" xlink:type="simple" id="oo_979925.jpg"><uri content-type="original_file" xlink:type="simple">https://binary.pensoft.net/fig/979925</uri></graphic></fig></tp:treatment-sec><tp:treatment-sec sec-type="description" id="SECID0EGHAI"><title>Description.</title><p><bold><italic>Basidiome</italic></bold> perennial, pileate, solitary, hard corky and without distinctive odour or taste when fresh, woody hard and light in weight when dry. <bold><italic>Pilei</italic></bold> effused-reflexed to pileate, dimidiate, triquetrous in section, projecting up to 4 cm, 6.5 cm wide and 3 cm thick at the base; Pileal surface narrowly zonate, glabrous, meagrely warted near attachment, yellowish-brown (5E6; 5E8) to dark brown (6F5), turning dark brown (7F4) to greyish-brown (6F3). <bold><italic>Margin</italic></bold> acute, 1 mm thick, light brown (6D5). <bold><italic>Pore surface</italic></bold> brown (6E6) to dark brown (6F7); sterile margin up to 2 mm wide, light brown (6D5); pores circular, 5–7 per mm. <bold><italic>Context</italic></bold> homogenous, up to 1.5 cm thick, brown (6E8). <bold><italic>Tubes</italic></bold> up to 0.5 cm long, tube layers distinctly stratified, each stratum up to 2 mm, brown (6E7).</p></tp:treatment-sec><tp:treatment-sec sec-type="Hyphal structures" id="SECID0EOIAI"><title>Hyphal structures.</title><p>Hyphal system monomitic in the context and dimitic in the trama, tissue darkening with <abbrev xmlns:xlink="http://www.w3.org/1999/xlink" xlink:title="5% potassium hydroxide" id="ABBRID0EUIAI" xlink:type="simple">KOH</abbrev> without hyphal swelling.</p></tp:treatment-sec><tp:treatment-sec sec-type="Context" id="SECID0EYIAI"><title>Context.</title><p>Generative hyphae, thin to thick-walled, hyaline to golden yellow, simple septate, rarely branched, 2–5 μm diam.</p></tp:treatment-sec><tp:treatment-sec sec-type="Trama" id="SECID0E4IAI"><title>Trama.</title><p>Generative hyphae, dominant, thin to thick-walled, hyaline to pale yellow, septate, occasionally branched, 2–4 μm diam. Skeletal hyphae thick-walled with narrow to wide lumen, yellowish-brown, aseptate, unbranched, 2–3.5 μm diam.</p></tp:treatment-sec><tp:treatment-sec sec-type="Hymenium" id="SECID0ECJAI"><title>Hymenium.</title><p>Hymenial setae dark brown, thick-walled, ventricose to subulate with sharp to blunt tips, 5–32 × 4–5.5 μm. Cystidia absent. Cystidioles hyaline, thin-walled, ventricose to fusoid with elongated tapering apical portion, 7–45 × 2–5 μm. Basidia clavate to broadly clavate, 7–15 × 2.7–6.2 μm, with four sterigmata and a simple septum at the base. Basidioles clavate, 5–13 × 3.5–6 μm. Basidiospores broadly ellipsoid to subglobose, pale yellow in water, turning golden yellow to brown in <abbrev xmlns:xlink="http://www.w3.org/1999/xlink" xlink:title="5% potassium hydroxide" id="ABBRID0EIJAI" xlink:type="simple">KOH</abbrev>, thick-walled, smooth, <abbrev xmlns:xlink="http://www.w3.org/1999/xlink" xlink:title="cotton blue" id="ABBRID0EMJAI" xlink:type="simple">CB</abbrev> ̄, IKI ̄, (4.7–) 4.9–5.2 (–5.4) × (4.2–) 4.5–4.7 (–4.9) μm (n = 50/2), Q = 1.1 (Q range 1.05–1.2).</p></tp:treatment-sec><tp:treatment-sec sec-type="habitat" id="SECID0EQJAI"><title>Habitat and distribution.</title><p>Basidiomes were found on living trees of <italic><tp:taxon-name><tp:taxon-name-part taxon-name-part-type="genus" reg="Cleistanthus">Cleistanthus</tp:taxon-name-part><tp:taxon-name-part taxon-name-part-type="species" reg="collinus">collinus</tp:taxon-name-part></tp:taxon-name></italic> (<tp:taxon-name><tp:taxon-name-part taxon-name-part-type="family">Phyllanthaceae</tp:taxon-name-part></tp:taxon-name>), distributed in Jawadhu Hills, Thiruvannamalai District, Tamil Nadu, India.</p></tp:treatment-sec><tp:treatment-sec sec-type="material" id="SECID0EGKAI"><title>Additional material examined.</title><p>India, Tamil Nadu, Thiruvannamalai District, Jawadhu Hills; <named-content xmlns:xlink="http://www.w3.org/1999/xlink" content-type="dwc:verbatimCoordinates" xlink:type="simple"><named-content content-type="geo-json" specific-use="{&#34;type&#34;:&#34;Point&#34;,&#34;coordinates&#34;:[79.236389,12.855556]}" id="NCID0EPKAI" xlink:type="simple">12°51'20"N, 78°73'71"E</named-content></named-content>; 15 Nov 2019; Sugantha Gunaseelan; on a living angiosperm tree (<italic><tp:taxon-name><tp:taxon-name-part taxon-name-part-type="genus" reg="Cleistanthus">Cleistanthus</tp:taxon-name-part><tp:taxon-name-part taxon-name-part-type="species" reg="collinus">collinus</tp:taxon-name-part></tp:taxon-name></italic>); SMK-PMP14 (MUBL1090, Paratype); GenBank: <ext-link xmlns:xlink="http://www.w3.org/1999/xlink" xlink:href="OR272291" ext-link-type="gen" xlink:type="simple">OR272291</ext-link> (ITS); <ext-link xmlns:xlink="http://www.w3.org/1999/xlink" xlink:href="OR272336" ext-link-type="gen" xlink:type="simple">OR272336</ext-link> (nLSU).</p></tp:treatment-sec><tp:treatment-sec sec-type="notes" id="SECID0EJLAI"><title>Notes.</title><p>The present phylogenetic study indicated that <italic><tp:taxon-name><tp:taxon-name-part taxon-name-part-type="genus" reg="Tropicoporus">T.</tp:taxon-name-part><tp:taxon-name-part taxon-name-part-type="species" reg="cleistanthicola">cleistanthicola</tp:taxon-name-part></tp:taxon-name></italic> is sister to <italic><tp:taxon-name><tp:taxon-name-part taxon-name-part-type="genus" reg="Tropicoporus">T.</tp:taxon-name-part><tp:taxon-name-part taxon-name-part-type="species" reg="rudis">rudis</tp:taxon-name-part></tp:taxon-name></italic> with significant support (92% <abbrev xmlns:xlink="http://www.w3.org/1999/xlink" xlink:title="Maximum Likelihood" id="ABBRID0EFMAI" xlink:type="simple">ML</abbrev>/0.9 BPP). However, <italic><tp:taxon-name><tp:taxon-name-part taxon-name-part-type="genus" reg="Tropicoporus">T.</tp:taxon-name-part><tp:taxon-name-part taxon-name-part-type="species" reg="rudis">rudis</tp:taxon-name-part></tp:taxon-name></italic> has applanate basidiomes with fulvous, velvety, concentrically zonate, matted, rimose pilear surface, whereas <italic><tp:taxon-name><tp:taxon-name-part taxon-name-part-type="genus" reg="Tropicoporus">T.</tp:taxon-name-part><tp:taxon-name-part taxon-name-part-type="species" reg="cleistanthicola">cleistanthicola</tp:taxon-name-part></tp:taxon-name></italic> has triquetrous basidiome and glabrous pilear surface with infrequent warts without cracks. <italic><tp:taxon-name><tp:taxon-name-part taxon-name-part-type="genus" reg="Tropicoporus">Tropicoporus</tp:taxon-name-part><tp:taxon-name-part taxon-name-part-type="species" reg="cleistanthicola">cleistanthicola</tp:taxon-name-part></tp:taxon-name></italic> and <italic><tp:taxon-name><tp:taxon-name-part taxon-name-part-type="genus" reg="Tropicoporus">T.</tp:taxon-name-part><tp:taxon-name-part taxon-name-part-type="species" reg="rudis">rudis</tp:taxon-name-part></tp:taxon-name></italic> are comparable only in mono-dimitic hyphal system and <italic><tp:taxon-name><tp:taxon-name-part taxon-name-part-type="genus" reg="Tropicoporus">T.</tp:taxon-name-part><tp:taxon-name-part taxon-name-part-type="species" reg="rudis">rudis</tp:taxon-name-part></tp:taxon-name></italic> lacks cystidioles and has larger basidiospores (4.9−6 × 4−4.8 μm) (<xref ref-type="bibr" rid="B30">Wu et al. 2022</xref>). Despite sharing pileate basidiomes, mono-dimitic hyphal system and presence of cystidioles in <italic><tp:taxon-name><tp:taxon-name-part taxon-name-part-type="genus" reg="Tropicoporus">T.</tp:taxon-name-part><tp:taxon-name-part taxon-name-part-type="species" reg="linteus">linteus</tp:taxon-name-part></tp:taxon-name></italic>, <italic><tp:taxon-name><tp:taxon-name-part taxon-name-part-type="genus" reg="Tropicoporus">T.</tp:taxon-name-part><tp:taxon-name-part taxon-name-part-type="species" reg="cleistanthicola">cleistanthicola</tp:taxon-name-part></tp:taxon-name></italic> differs by having effused-reflexed to pileate, narrowly zonate, meagrely warted pilear surface (<xref ref-type="bibr" rid="B25">Tian et al. 2013</xref>; <xref ref-type="bibr" rid="B30">Wu et al. 2022</xref>). <italic><tp:taxon-name><tp:taxon-name-part taxon-name-part-type="genus" reg="Tropicoporus">Tropicoporus</tp:taxon-name-part><tp:taxon-name-part taxon-name-part-type="species" reg="cleistanthicola">cleistanthicola</tp:taxon-name-part></tp:taxon-name></italic> resembles <italic><tp:taxon-name><tp:taxon-name-part taxon-name-part-type="genus" reg="Tropicoporus">T.</tp:taxon-name-part><tp:taxon-name-part taxon-name-part-type="species" reg="angustisulcatus">angustisulcatus</tp:taxon-name-part></tp:taxon-name></italic>, <italic><tp:taxon-name><tp:taxon-name-part taxon-name-part-type="genus" reg="Tropicoporus">T.</tp:taxon-name-part><tp:taxon-name-part taxon-name-part-type="species" reg="dependens">dependens</tp:taxon-name-part></tp:taxon-name></italic>, <italic><tp:taxon-name><tp:taxon-name-part taxon-name-part-type="genus" reg="Tropicoporus">T.</tp:taxon-name-part><tp:taxon-name-part taxon-name-part-type="species" reg="excentrodendri">excentrodendri</tp:taxon-name-part></tp:taxon-name></italic>, <italic><tp:taxon-name><tp:taxon-name-part taxon-name-part-type="genus" reg="Tropicoporus">T.</tp:taxon-name-part><tp:taxon-name-part taxon-name-part-type="species" reg="substratificans">substratificans</tp:taxon-name-part></tp:taxon-name></italic> and <italic><tp:taxon-name><tp:taxon-name-part taxon-name-part-type="genus" reg="Tropicoporus">T.</tp:taxon-name-part><tp:taxon-name-part taxon-name-part-type="species" reg="lineatus">lineatus</tp:taxon-name-part></tp:taxon-name></italic> by sharing pileate, triquetrous basidiomes with concentrically zonation and presence of cystidioles, but <italic><tp:taxon-name><tp:taxon-name-part taxon-name-part-type="genus" reg="Tropicoporus">T.</tp:taxon-name-part><tp:taxon-name-part taxon-name-part-type="species" reg="cleistanthicola">cleistanthicola</tp:taxon-name-part></tp:taxon-name></italic> differs by having a mono-dimitic hyphal system and spore size (4.7–5.4 × 4.2–4.9 μm) (<xref ref-type="bibr" rid="B31">Zhou et al. 2015</xref>; <xref ref-type="bibr" rid="B30">Wu et al. 2022</xref>). <italic><tp:taxon-name><tp:taxon-name-part taxon-name-part-type="genus" reg="Tropicoporus">Tropicoporus</tp:taxon-name-part><tp:taxon-name-part taxon-name-part-type="species" reg="cleistanthicola">cleistanthicola</tp:taxon-name-part></tp:taxon-name></italic> and <italic><tp:taxon-name><tp:taxon-name-part taxon-name-part-type="genus" reg="Tropicoporus">T.</tp:taxon-name-part><tp:taxon-name-part taxon-name-part-type="species" reg="drechsleri">drechsleri</tp:taxon-name-part></tp:taxon-name></italic> are similar in having pileate basidiomes and a mono-dimitic hyphal system with the presence of cystidioles, but <italic><tp:taxon-name><tp:taxon-name-part taxon-name-part-type="genus" reg="Tropicoporus">T.</tp:taxon-name-part><tp:taxon-name-part taxon-name-part-type="species" reg="cleistanthicola">cleistanthicola</tp:taxon-name-part></tp:taxon-name></italic> differs by having smaller pores (5–7 pores/mm) and larger basidiospores (<xref ref-type="bibr" rid="B22">Salvador-Montoya et al. 2018</xref>). Except for sharing a mono-dimitic hyphal system and indistinctly stratified tube layers, <italic><tp:taxon-name><tp:taxon-name-part taxon-name-part-type="genus" reg="Tropicoporus">T.</tp:taxon-name-part><tp:taxon-name-part taxon-name-part-type="species" reg="cleistanthicola">cleistanthicola</tp:taxon-name-part></tp:taxon-name></italic> differs from <italic><tp:taxon-name><tp:taxon-name-part taxon-name-part-type="genus" reg="Tropicoporus">T.</tp:taxon-name-part><tp:taxon-name-part taxon-name-part-type="species" reg="flabellatus">flabellatus</tp:taxon-name-part></tp:taxon-name></italic> and <italic><tp:taxon-name><tp:taxon-name-part taxon-name-part-type="genus" reg="Tropicoporus">T.</tp:taxon-name-part><tp:taxon-name-part taxon-name-part-type="species" reg="guanacastensis">guanacastensis</tp:taxon-name-part></tp:taxon-name></italic> in pores (size and shape), basidiospore shape and absence of cystidioles (<xref ref-type="bibr" rid="B31">Zhou et al. 2015</xref>; <xref ref-type="bibr" rid="B19">Lima et al. 2022</xref>).</p></tp:treatment-sec><ref-list><ref id="B30"><mixed-citation xmlns:xlink="http://www.w3.org/1999/xlink" xlink:type="simple"><person-group><name name-style="western"><surname>Wu</surname><given-names>F</given-names></name><name name-style="western"><surname>Zhou</surname><given-names>LW</given-names></name><name name-style="western"><surname>Vlasák</surname><given-names>J</given-names></name><name name-style="western"><surname>Dai</surname><given-names>YC</given-names></name></person-group> (<year>2022</year>) <article-title>Global diversity and systematics of <tp:taxon-name><tp:taxon-name-part taxon-name-part-type="family">Hymenochaetaceae</tp:taxon-name-part></tp:taxon-name> with poroid hymenophore.</article-title><source>Fungal Diversity</source><volume>113</volume>(<issue>1</issue>): <fpage>1</fpage>–<lpage>192</lpage>. <ext-link xlink:href="10.1007/s13225-021-00496-4" ext-link-type="doi" xlink:type="simple">https://doi.org/10.1007/s13225-021-00496-4</ext-link></mixed-citation></ref><ref id="B25"><mixed-citation xmlns:xlink="http://www.w3.org/1999/xlink" xlink:type="simple"><person-group><name name-style="western"><surname>Tian</surname><given-names>XM</given-names></name><name name-style="western"><surname>Yu</surname><given-names>HY</given-names></name><name name-style="western"><surname>Zhou</surname><given-names>LW</given-names></name><name name-style="western"><surname>Decock</surname><given-names>C</given-names></name><name name-style="western"><surname>Vlasák</surname><given-names>J</given-names></name><name name-style="western"><surname>Dai</surname><given-names>YC</given-names></name></person-group> (<year>2013</year>) <article-title>Phylogeny and taxonomy of the <italic><tp:taxon-name><tp:taxon-name-part taxon-name-part-type="genus">Inonotus</tp:taxon-name-part><tp:taxon-name-part taxon-name-part-type="species">linteus</tp:taxon-name-part></tp:taxon-name></italic> complex.</article-title><source>Fungal Diversity</source><volume>58</volume>(<issue>1</issue>): <fpage>159</fpage>–<lpage>169</lpage>. <ext-link xlink:href="10.1007/s13225-012-0202-9" ext-link-type="doi" xlink:type="simple">https://doi.org/10.1007/s13225-012-0202-9</ext-link></mixed-citation></ref><ref id="B31"><mixed-citation xmlns:xlink="http://www.w3.org/1999/xlink" xlink:type="simple"><person-group><name name-style="western"><surname>Zhou</surname><given-names>LW</given-names></name><name name-style="western"><surname>Vlasák</surname><given-names>J</given-names></name><name name-style="western"><surname>Decock</surname><given-names>C</given-names></name><name name-style="western"><surname>Assefa</surname><given-names>A</given-names></name><name name-style="western"><surname>Stenlid</surname><given-names>J</given-names></name><name name-style="western"><surname>Abate</surname><given-names>D</given-names></name><name name-style="western"><surname>Wu</surname><given-names>SH</given-names></name><name name-style="western"><surname>Dai</surname><given-names>YC</given-names></name></person-group> (<year>2015</year>) <article-title>Global diversity and taxonomy of the <italic><tp:taxon-name><tp:taxon-name-part taxon-name-part-type="genus">Inonotus</tp:taxon-name-part><tp:taxon-name-part taxon-name-part-type="species">linteus</tp:taxon-name-part></tp:taxon-name></italic> complex (<tp:taxon-name><tp:taxon-name-part taxon-name-part-type="order">Hymenochaetales</tp:taxon-name-part></tp:taxon-name>, <tp:taxon-name><tp:taxon-name-part taxon-name-part-type="phylum">Basidiomycota</tp:taxon-name-part></tp:taxon-name>): <italic><tp:taxon-name><tp:taxon-name-part taxon-name-part-type="genus">Sanghuangporus</tp:taxon-name-part></tp:taxon-name></italic> gen. nov., <italic><tp:taxon-name><tp:taxon-name-part taxon-name-part-type="genus">Tropicoporus</tp:taxon-name-part><tp:taxon-name-part taxon-name-part-type="species">excentrodendri</tp:taxon-name-part></tp:taxon-name></italic> and <italic><tp:taxon-name><tp:taxon-name-part taxon-name-part-type="genus">T.</tp:taxon-name-part><tp:taxon-name-part taxon-name-part-type="species">guanacastensis</tp:taxon-name-part></tp:taxon-name></italic> gen. et spp. nov., and 17 new combinations.</article-title><source>Fungal Diversity</source><volume>77</volume>(<issue>1</issue>): <fpage>335</fpage>–<lpage>347</lpage>. <ext-link xlink:href="10.1007/s13225-015-0335-8" ext-link-type="doi" xlink:type="simple">https://doi.org/10.1007/s13225-015-0335-8</ext-link></mixed-citation></ref><ref id="B22"><mixed-citation xmlns:xlink="http://www.w3.org/1999/xlink" xlink:type="simple"><person-group><name name-style="western"><surname>Salvador-Montoya</surname><given-names>CA</given-names></name><name name-style="western"><surname>Costa-Rezende</surname><given-names>DH</given-names></name><name name-style="western"><surname>Ferreira-Lopes</surname><given-names>V</given-names></name><name name-style="western"><surname>Borba-Silva</surname><given-names>MA</given-names></name><name name-style="western"><surname>Popoff</surname><given-names>OF</given-names></name></person-group> (<year>2018</year>) <article-title><italic><tp:taxon-name><tp:taxon-name-part taxon-name-part-type="genus">Tropicoporus</tp:taxon-name-part><tp:taxon-name-part taxon-name-part-type="species">drechsleri</tp:taxon-name-part></tp:taxon-name></italic> (<tp:taxon-name><tp:taxon-name-part taxon-name-part-type="order">Hymenochaetales</tp:taxon-name-part></tp:taxon-name>, <tp:taxon-name><tp:taxon-name-part taxon-name-part-type="phylum">Basidiomycota</tp:taxon-name-part></tp:taxon-name>), a new species in the “<italic><tp:taxon-name><tp:taxon-name-part taxon-name-part-type="genus">Inonotus</tp:taxon-name-part><tp:taxon-name-part taxon-name-part-type="species">linteus</tp:taxon-name-part></tp:taxon-name></italic>” complex from Northern Argentina.</article-title><source>Phytotaxa</source><volume>338</volume>: <fpage>075</fpage>–<lpage>089</lpage>. <ext-link xlink:href="10.11646/phytotaxa.338.1.6" ext-link-type="doi" xlink:type="simple">https://doi.org/10.11646/phytotaxa.338.1.6</ext-link></mixed-citation></ref><ref id="B19"><mixed-citation xmlns:xlink="http://www.w3.org/1999/xlink" xlink:type="simple"><person-group><name name-style="western"><surname>Lima</surname><given-names>VX</given-names></name><name name-style="western"><surname>de Oliveira</surname><given-names>VRT</given-names></name><name name-style="western"><surname>de Lima-Júnior</surname><given-names>NC</given-names></name><name name-style="western"><surname>Oliveira-Filho</surname><given-names>JRC</given-names></name><name name-style="western"><surname>Santos</surname><given-names>C</given-names></name><name name-style="western"><surname>Lima</surname><given-names>N</given-names></name><name name-style="western"><surname>Gibertoni</surname><given-names>TB</given-names></name></person-group> (<year>2022</year>) <article-title>Taxonomy and phylogenetic analysis reveal one new genus and three new species in <italic><tp:taxon-name><tp:taxon-name-part taxon-name-part-type="genus">Inonotus</tp:taxon-name-part></tp:taxon-name></italic><italic>s.l.</italic> (<tp:taxon-name><tp:taxon-name-part taxon-name-part-type="family">Hymenochaetaceae</tp:taxon-name-part></tp:taxon-name>) from Brazil. Cryptogamie.</article-title><source>Mycologie</source><volume>43</volume>(<issue>1</issue>): <fpage>1</fpage>–<lpage>21</lpage>. <ext-link xlink:href="10.5252/cryptogamie-mycologie2022v43a1" ext-link-type="doi" xlink:type="simple">https://doi.org/10.5252/cryptogamie-mycologie2022v43a1</ext-link></mixed-citation></ref></ref-list></tp:taxon-treatment>
