# Supplementary material for: ﻿New species of Tropicoporus (Basidiomycota, Hymenochaetales, Hymenochaetaceae) from India, with a key to Afro-Asian Tropicoporus species
Source: MycoKeys. 2024 Feb 5;102:29–54. doi: 10.3897/mycokeys.102.117067 (PMC10862346; doi:10.3897/mycokeys.102.117067)
Supplement: XML Treatment for Tropicoporus indicus [file mycokeys.102.117067-treatment2.xml]

<!DOCTYPE tp:taxon-treatment
  PUBLIC "-//TaxonX//DTD Taxonomic Treatment Publishing DTD v0 20100105//EN" "tax-treatment-NSO.dtd">
<tp:taxon-treatment xmlns:tp="http://www.plazi.org/taxpub"><tp:treatment-meta><kwd-group><label>Taxon classification</label><kwd>
                <named-content content-type="kingdom">Fungi</named-content>
              </kwd><kwd>
                <named-content content-type="order">Hymenochaetales</named-content>
              </kwd><kwd>
                <named-content content-type="family">Hymenochaetaceae</named-content>
              </kwd></kwd-group><mixed-citation publication-type="journal"><person-group><name><surname>Gunaseelan</surname><given-names>Sugantha</given-names></name><name><surname>Kezo</surname><given-names>Kezhocuyi</given-names></name><name><surname>Karunarathna</surname><given-names>Samantha C.</given-names></name><name><surname>Yang</surname><given-names>Erfu</given-names></name><name><surname>Zhao</surname><given-names>Changlin</given-names></name><name><surname>Elgorban</surname><given-names>Abdallah M.</given-names></name><name><surname>Tibpromma</surname><given-names>Saowaluck</given-names></name><name><surname>Kaliyaperumal</surname><given-names>Malarvizhi</given-names></name></person-group><article-title>﻿New species of <italic><tp:taxon-name><tp:taxon-name-part taxon-name-part-type="genus" reg="Tropicoporus">Tropicoporus</tp:taxon-name-part></tp:taxon-name></italic> (<tp:taxon-name><tp:taxon-name-part taxon-name-part-type="phylum">Basidiomycota</tp:taxon-name-part></tp:taxon-name>, <tp:taxon-name><tp:taxon-name-part taxon-name-part-type="order">Hymenochaetales</tp:taxon-name-part></tp:taxon-name>, <tp:taxon-name><tp:taxon-name-part taxon-name-part-type="family">Hymenochaetaceae</tp:taxon-name-part></tp:taxon-name>) from India, with a key to Afro-Asian <tp:taxon-name><tp:taxon-name-part taxon-name-part-type="genus" reg="Tropicoporus">Tropicoporus</tp:taxon-name-part></tp:taxon-name> species</article-title><source>MycoKeys</source><day>05</day><month>02</month><year>2024</year><volume>102</volume><fpage>29</fpage><lpage>54</lpage><pub-id pub-id-type="doi">10.3897/mycokeys.102.117067</pub-id></mixed-citation></tp:treatment-meta><tp:nomenclature><label>﻿</label><tp:taxon-name>
              <object-id xmlns:xlink="http://www.w3.org/1999/xlink" content-type="arpha" xlink:type="simple">62082AE9-516E-542F-B4B6-1BFE5B345743</object-id>
              <tp:taxon-name-part taxon-name-part-type="genus" reg="Tropicoporus">Tropicoporus</tp:taxon-name-part>
              <tp:taxon-name-part taxon-name-part-type="species" reg="indicus">indicus</tp:taxon-name-part>
              <object-id xmlns:xlink="http://www.w3.org/1999/xlink" content-type="mycobank" xlink:type="simple"> 849482</object-id>
            </tp:taxon-name><tp:taxon-authority>S. Gunaseelan &amp; M. Kaliyaperumal</tp:taxon-authority><tp:taxon-status xmlns:xlink="http://www.w3.org/1999/xlink" xlink:type="simple">sp. nov.</tp:taxon-status><xref ref-type="fig" rid="F5">Figs 5</xref><xref ref-type="fig" rid="F6">, 6</xref></tp:nomenclature><tp:treatment-sec sec-type="etymology" id="SECID0EXVAI"><title>Etymology.</title><p>The species epithet “<italic>indicus</italic>” (Lat.): referring to the species being collected from India.</p></tp:treatment-sec><tp:treatment-sec sec-type="diagnosis" id="SECID0E6VAI"><title>Diagnosis.</title><p><italic><tp:taxon-name><tp:taxon-name-part taxon-name-part-type="genus" reg="Tropicoporus">Tropicoporus</tp:taxon-name-part><tp:taxon-name-part taxon-name-part-type="species" reg="indicus">indicus</tp:taxon-name-part></tp:taxon-name></italic> is characterised by applanate to meagrely triquetrous basidiome with concentrically zonate, sulcate, glabrous, deeply cracked to rimose pilear surface, homogenous context, acute margin, mono-dimitic hyphal system, presence of cystidioles, subglobose to broadly ellipsoid basidiospores measuring 5–6 × 4.2–4.9 μm.</p><fig id="F5" position="float" orientation="portrait"><object-id xmlns:xlink="http://www.w3.org/1999/xlink" content-type="doi" xlink:type="simple">10.3897/mycokeys.102.117067.figure5</object-id><object-id xmlns:xlink="http://www.w3.org/1999/xlink" content-type="arpha" xlink:type="simple">FAFE62C4-297F-5062-BFE5-25E8E1B65628</object-id><label>Figure 5.</label><caption><p><italic><tp:taxon-name><tp:taxon-name-part taxon-name-part-type="genus" reg="Tropicoporus">Tropicoporus</tp:taxon-name-part><tp:taxon-name-part taxon-name-part-type="species" reg="indicus">indicus</tp:taxon-name-part></tp:taxon-name></italic> (MUBL1083 holotype) <bold>A</bold> basidiomata (Holotype) <bold>B</bold> basidiome (SMK-MK2a- Isotype) <bold>C</bold> pore surface <bold>D</bold> cross-section of basidiome (arrows indicating stratified tube layers) <bold>E</bold> hymenial setae <bold>F</bold> cystidioles <bold>G–J</bold> basidiospores: <bold>G</bold> basidiospores in water <bold>H</bold> basidiospores in <abbrev xmlns:xlink="http://www.w3.org/1999/xlink" xlink:title="5% potassium hydroxide" id="ABBRID0EVXAI" xlink:type="simple">KOH</abbrev><bold>I</bold> basidiospores in cotton blue <bold>J</bold> basidiospores in Melzer’s reagent. Scale bars: 1 cm (<bold>A–D</bold>); 5 µm (<bold>E–J</bold>).</p></caption><graphic xmlns:xlink="http://www.w3.org/1999/xlink" xlink:href="mycokeys-102-029-g005.jpg" position="float" orientation="portrait" xlink:type="simple" id="oo_979926.jpg"><uri content-type="original_file" xlink:type="simple">https://binary.pensoft.net/fig/979926</uri></graphic></fig></tp:treatment-sec><tp:treatment-sec sec-type="material" id="SECID0EGYAI"><title>Type.</title><p>India, Tamil Nadu, Kallakurichi District, Kalvarayan Hills; <named-content xmlns:xlink="http://www.w3.org/1999/xlink" content-type="dwc:verbatimCoordinates" xlink:type="simple"><named-content content-type="geo-json" specific-use="{&#34;type&#34;:&#34;Point&#34;,&#34;coordinates&#34;:[78.973889,12.525000]}" id="NCID0EPYAI" xlink:type="simple">11°91'30"N, 78°57'86"E</named-content></named-content>; 29 Sep 2022; Sugantha Gunaseelan; on living angiosperm tree of <italic><tp:taxon-name><tp:taxon-name-part taxon-name-part-type="genus" reg="Albizia">Albizia</tp:taxon-name-part><tp:taxon-name-part taxon-name-part-type="species" reg="amara">amara</tp:taxon-name-part></tp:taxon-name></italic>; SMK- MK2 (MUBL1083, Holotype); GenBank: <ext-link xmlns:xlink="http://www.w3.org/1999/xlink" xlink:href="OR272293" ext-link-type="gen" xlink:type="simple">OR272293</ext-link> (ITS); <ext-link xmlns:xlink="http://www.w3.org/1999/xlink" xlink:href="OR272338" ext-link-type="gen" xlink:type="simple">OR272338</ext-link> (nLSU).</p><fig id="F6" position="float" orientation="portrait"><object-id xmlns:xlink="http://www.w3.org/1999/xlink" content-type="doi" xlink:type="simple">10.3897/mycokeys.102.117067.figure6</object-id><object-id xmlns:xlink="http://www.w3.org/1999/xlink" content-type="arpha" xlink:type="simple">0EE4B003-EC13-5764-9CA6-A63A719DC994</object-id><label>Figure 6.</label><caption><p><italic><tp:taxon-name><tp:taxon-name-part taxon-name-part-type="genus" reg="Tropicoporus">Tropicoporus</tp:taxon-name-part><tp:taxon-name-part taxon-name-part-type="species" reg="indicus">indicus</tp:taxon-name-part></tp:taxon-name></italic> (MUBL1083 holotype) <bold>A</bold> contextual hyphae <bold>B</bold> tramal hyphae <bold>C</bold> hymenial setae <bold>D</bold> cystidioles <bold>E</bold> basidioles <bold>F</bold> basidia <bold>G</bold> basidiospores. Scale bars: 5 µm.</p></caption><graphic xmlns:xlink="http://www.w3.org/1999/xlink" xlink:href="mycokeys-102-029-g006.jpg" position="float" orientation="portrait" xlink:type="simple" id="oo_979927.jpg"><uri content-type="original_file" xlink:type="simple">https://binary.pensoft.net/fig/979927</uri></graphic></fig></tp:treatment-sec><tp:treatment-sec sec-type="description" id="SECID0EP1AI"><title>Description.</title><p><bold><italic>Basidiome</italic></bold> perennial, pileate, woody and without distinctive odour or taste when fresh, hard when dry. <bold><italic>Pilei</italic></bold> applanate to meagrely triquetrous, projecting up to 5.5 cm, 7 cm wide and 4 cm thick at the base; pileal surface concentrically zonate, sulcate, glabrous, deeply cracked to rimose near attachment, dark brown (7E4), greyish-brown (7F3). <bold><italic>Margin</italic></bold> velutinate, 2 mm thick, acute, brown (6E7). <bold><italic>Pore surface</italic></bold> light brown (5D5) to yellowish-brown (5E7); pores circular, 4–6 per mm. <bold><italic>Context</italic></bold> homogenous, up to 0.8 cm thick, brown (6E8) to dark brown (6F8). <bold><italic>Tubes</italic></bold> woody hard, up to 2.5 cm long, brown (6E7); tube layers stratified, each stratum up to 0.5 cm long.</p></tp:treatment-sec><tp:treatment-sec sec-type="Hyphal structures" id="SECID0EX2AI"><title>Hyphal structures.</title><p>Hyphal system monomitic in the context and dimitic in the trama, tissue darkening with <abbrev xmlns:xlink="http://www.w3.org/1999/xlink" xlink:title="5% potassium hydroxide" id="ABBRID0E42AI" xlink:type="simple">KOH</abbrev> without swelling</p></tp:treatment-sec><tp:treatment-sec sec-type="Context" id="SECID0EB3AI"><title>Context.</title><p>Generative hyphae, thin to thick-walled, hyaline to golden yellow, simple septate, rarely branched, 2–5 μm diam.</p></tp:treatment-sec><tp:treatment-sec sec-type="Trama" id="SECID0EG3AI"><title>Trama.</title><p>Generative hyphae dominant, thin to thick-walled, hyaline to pale yellow, septate, occasionally branched, 2–4.5 μm diam. Skeletal hyphae thick-walled with narrow to wide lumen, yellowish-brown, aseptate, unbranched, 2–4 μm diam.</p></tp:treatment-sec><tp:treatment-sec sec-type="Hymenium" id="SECID0EL3AI"><title>Hymenium.</title><p>Hymenial setae dark brown, thick-walled, ventricose to subulate with sharp to blunt tips, 7–28 × 3–5 μm. Cystidia absent. Cystidioles hyaline, thin-walled, ventricose to fusoid with elongated tapering apical portion, 5–21 × 3–5 μm. Basidia clavate to broadly clavate, 7–17 × 3–6 μm, with four sterigmata and a simple septum at the base. Basidioles clavate, 5–14 × 3–5 μm. Basidiospores broadly ellipsoid to subglobose, pale yellow in water, turning golden yellow to brown in <abbrev xmlns:xlink="http://www.w3.org/1999/xlink" xlink:title="5% potassium hydroxide" id="ABBRID0ER3AI" xlink:type="simple">KOH</abbrev>, thick-walled, smooth, <abbrev xmlns:xlink="http://www.w3.org/1999/xlink" xlink:title="cotton blue" id="ABBRID0EV3AI" xlink:type="simple">CB</abbrev> ̄, IKI ̄, (5–) 5.3–5.8 (– 6) × (4.2–) 4.7–4.9 μm (n = 50/2), Q = 1.16 (Q range 1.05–1.3).</p></tp:treatment-sec><tp:treatment-sec sec-type="habitat" id="SECID0EZ3AI"><title>Habitat and distribution.</title><p>Basidiomes were found on living trees of <tp:taxon-name><tp:taxon-name-part taxon-name-part-type="family">Fabaceae</tp:taxon-name-part></tp:taxon-name> members (<italic><tp:taxon-name><tp:taxon-name-part taxon-name-part-type="genus" reg="Albizia">Albizia</tp:taxon-name-part><tp:taxon-name-part taxon-name-part-type="species" reg="amara">amara</tp:taxon-name-part></tp:taxon-name></italic> and <italic><tp:taxon-name><tp:taxon-name-part taxon-name-part-type="genus" reg="Prosopis">Prosopis</tp:taxon-name-part><tp:taxon-name-part taxon-name-part-type="species" reg="cineraria">cineraria</tp:taxon-name-part></tp:taxon-name></italic>), distributed in Kalvarayan Hills, Kallakurichi District, Tamil Nadu, India.</p></tp:treatment-sec><tp:treatment-sec sec-type="material" id="SECID0E14AI"><title>Additional material examined.</title><p>India, Tamil Nadu, Kallakurichi District, Kalvarayan Hills; <named-content xmlns:xlink="http://www.w3.org/1999/xlink" content-type="dwc:verbatimCoordinates" xlink:type="simple"><named-content content-type="geo-json" specific-use="{&#34;type&#34;:&#34;Point&#34;,&#34;coordinates&#34;:[78.935833,12.510833]}" id="NCID0ED5AI" xlink:type="simple">11°90'39"N, 78°55'69"E</named-content></named-content>; on a living angiosperm tree (<italic><tp:taxon-name><tp:taxon-name-part taxon-name-part-type="genus" reg="Prosopis">Prosopis</tp:taxon-name-part><tp:taxon-name-part taxon-name-part-type="species" reg="cineraria">cineraria</tp:taxon-name-part></tp:taxon-name></italic>); 29 Sep 2022; Kezhocuyi Kezo; SMK-MK2a (MUBL1084, Paratype); GenBank: <ext-link xmlns:xlink="http://www.w3.org/1999/xlink" xlink:href="OR272294" ext-link-type="gen" xlink:type="simple">OR272294</ext-link> (ITS); <ext-link xmlns:xlink="http://www.w3.org/1999/xlink" xlink:href="OR272339" ext-link-type="gen" xlink:type="simple">OR272339</ext-link> (nLSU).</p></tp:treatment-sec><tp:treatment-sec sec-type="notes" id="SECID0E45AI"><title>Notes.</title><p>Phylogenetically, <italic><tp:taxon-name><tp:taxon-name-part taxon-name-part-type="genus" reg="Tropicoporus">Tropicoporus</tp:taxon-name-part><tp:taxon-name-part taxon-name-part-type="species" reg="indicus">indicus</tp:taxon-name-part></tp:taxon-name></italic> was recovered in the <italic><tp:taxon-name><tp:taxon-name-part taxon-name-part-type="genus" reg="Tropicoporus">T.</tp:taxon-name-part><tp:taxon-name-part taxon-name-part-type="species" reg="linteus">linteus</tp:taxon-name-part></tp:taxon-name></italic> clade. <italic><tp:taxon-name><tp:taxon-name-part taxon-name-part-type="genus" reg="Tropicoporus">Tropicoporus</tp:taxon-name-part><tp:taxon-name-part taxon-name-part-type="species" reg="indicus">indicus</tp:taxon-name-part></tp:taxon-name></italic> is similar to <italic><tp:taxon-name><tp:taxon-name-part taxon-name-part-type="genus" reg="Tropicoporus">T.</tp:taxon-name-part><tp:taxon-name-part taxon-name-part-type="species" reg="linteus">linteus</tp:taxon-name-part></tp:taxon-name></italic> by sharing, pileate, dimidiate basidiomes, concentrically sulcate pilear surface, zonate context, smaller pores (5–7/mm), a mono-dimitic hyphal system and presence of cystidioles. While varying in the nature of cracks, <italic><tp:taxon-name><tp:taxon-name-part taxon-name-part-type="genus" reg="Tropicoporus">T.</tp:taxon-name-part><tp:taxon-name-part taxon-name-part-type="species" reg="linteus">linteus</tp:taxon-name-part></tp:taxon-name></italic> has more or less cracked basidiomes, <italic><tp:taxon-name><tp:taxon-name-part taxon-name-part-type="genus" reg="Tropicoporus">T.</tp:taxon-name-part><tp:taxon-name-part taxon-name-part-type="species" reg="indicus">indicus</tp:taxon-name-part></tp:taxon-name></italic> has irregular deep cracks in basidiomes, with larger basidiospores (<italic><tp:taxon-name><tp:taxon-name-part taxon-name-part-type="genus" reg="Tropicoporus">T.</tp:taxon-name-part><tp:taxon-name-part taxon-name-part-type="species" reg="linteus">linteus</tp:taxon-name-part></tp:taxon-name></italic> 4.8−5.7 × 3.8–4.8 μm and <italic><tp:taxon-name><tp:taxon-name-part taxon-name-part-type="genus" reg="Tropicoporus">T.</tp:taxon-name-part><tp:taxon-name-part taxon-name-part-type="species" reg="indicus">indicus</tp:taxon-name-part></tp:taxon-name></italic> 5–6 × 4.2–4.9 μm) (<xref ref-type="bibr" rid="B25">Tian et al. 2013</xref>; <xref ref-type="bibr" rid="B30">Wu et al. 2022</xref>). <italic><tp:taxon-name><tp:taxon-name-part taxon-name-part-type="genus" reg="Tropicoporus">Tropicoporus</tp:taxon-name-part><tp:taxon-name-part taxon-name-part-type="species" reg="indicus">indicus</tp:taxon-name-part></tp:taxon-name></italic> and <italic><tp:taxon-name><tp:taxon-name-part taxon-name-part-type="genus" reg="Tropicoporus">T.</tp:taxon-name-part><tp:taxon-name-part taxon-name-part-type="species" reg="rudis">rudis</tp:taxon-name-part></tp:taxon-name></italic> share a mono-dimitic hyphal system, but <italic><tp:taxon-name><tp:taxon-name-part taxon-name-part-type="genus" reg="Tropicoporus">T.</tp:taxon-name-part><tp:taxon-name-part taxon-name-part-type="species" reg="indicus">indicus</tp:taxon-name-part></tp:taxon-name></italic> differs from <italic><tp:taxon-name><tp:taxon-name-part taxon-name-part-type="genus" reg="Tropicoporus">T.</tp:taxon-name-part><tp:taxon-name-part taxon-name-part-type="species" reg="rudis">rudis</tp:taxon-name-part></tp:taxon-name></italic> in having zonate, sulcate, deeply cracked to rimose basidiomes and larger pores (4–6/mm). In these regards, <italic><tp:taxon-name><tp:taxon-name-part taxon-name-part-type="genus" reg="Tropicoporus">T.</tp:taxon-name-part><tp:taxon-name-part taxon-name-part-type="species" reg="rudis">rudis</tp:taxon-name-part></tp:taxon-name></italic> is characterised by fulvous, velvety, concentrically zonate, matted, rimose basidiome and smaller pores (6–7/mm) (<xref ref-type="bibr" rid="B30">Wu et al. 2022</xref>). <italic><tp:taxon-name><tp:taxon-name-part taxon-name-part-type="genus" reg="Tropicoporus">Tropicoporus</tp:taxon-name-part><tp:taxon-name-part taxon-name-part-type="species" reg="indicus">indicus</tp:taxon-name-part></tp:taxon-name></italic> differs from <italic><tp:taxon-name><tp:taxon-name-part taxon-name-part-type="genus" reg="Tropicoporus">T.</tp:taxon-name-part><tp:taxon-name-part taxon-name-part-type="species" reg="angustisulcatus">angustisulcatus</tp:taxon-name-part></tp:taxon-name></italic>, <italic><tp:taxon-name><tp:taxon-name-part taxon-name-part-type="genus" reg="Tropicoporus">T.</tp:taxon-name-part><tp:taxon-name-part taxon-name-part-type="species" reg="excentrodendri">excentrodendri</tp:taxon-name-part></tp:taxon-name></italic>, <italic><tp:taxon-name><tp:taxon-name-part taxon-name-part-type="genus" reg="Tropicoporus">T.</tp:taxon-name-part><tp:taxon-name-part taxon-name-part-type="species" reg="lineatus">lineatus</tp:taxon-name-part></tp:taxon-name></italic> and <italic><tp:taxon-name><tp:taxon-name-part taxon-name-part-type="genus" reg="Tropicoporus">T.</tp:taxon-name-part><tp:taxon-name-part taxon-name-part-type="species" reg="substratificans">substratificans</tp:taxon-name-part></tp:taxon-name></italic> in having mono-dimitic hyphal system and a cracked basidiome (<xref ref-type="bibr" rid="B31">Zhou et al. 2015</xref>; <xref ref-type="bibr" rid="B30">Wu et al. 2022</xref>). <italic><tp:taxon-name><tp:taxon-name-part taxon-name-part-type="genus" reg="Tropicoporus">Tropicoporus</tp:taxon-name-part><tp:taxon-name-part taxon-name-part-type="species" reg="indicus">indicus</tp:taxon-name-part></tp:taxon-name></italic> and <italic><tp:taxon-name><tp:taxon-name-part taxon-name-part-type="genus" reg="Tropicoporus">T.</tp:taxon-name-part><tp:taxon-name-part taxon-name-part-type="species" reg="flabellatus">flabellatus</tp:taxon-name-part></tp:taxon-name></italic> are similar in having a mono-dimitic hyphal system, but differ significantly by having concentrical zones, sulcate, glabrous, deeply-cracked to rimose pilear surface with larger pores (4–6/mm) and broadly ellipsoid to subglobose spores (5–6 × 4.2–4.9 μm). <italic><tp:taxon-name><tp:taxon-name-part taxon-name-part-type="genus" reg="Tropicoporus">Tropicoporus</tp:taxon-name-part><tp:taxon-name-part taxon-name-part-type="species" reg="flabellatus">flabellatus</tp:taxon-name-part></tp:taxon-name></italic>, in contrast, has a velutinate pilear surface, uncracked basidiomes with smaller pores (7–9/mm) and smaller basidiospores (4.5–5 × 3.5–4 μm) (<xref ref-type="bibr" rid="B19">Lima et al. 2022</xref>). <italic><tp:taxon-name><tp:taxon-name-part taxon-name-part-type="genus" reg="Tropicoporus">Tropicoporus</tp:taxon-name-part><tp:taxon-name-part taxon-name-part-type="species" reg="indicus">indicus</tp:taxon-name-part></tp:taxon-name></italic> and <italic><tp:taxon-name><tp:taxon-name-part taxon-name-part-type="genus" reg="Tropicoporus">T.</tp:taxon-name-part><tp:taxon-name-part taxon-name-part-type="species" reg="guanacastensis">guanacastensis</tp:taxon-name-part></tp:taxon-name></italic> are similar in having sulcate, cracked basidiome, stratified tube, mono-dimitic hyphal system and ventricose setae. However, the former differs in larger pores (4–6/mm) and larger basidiospores (<italic><tp:taxon-name><tp:taxon-name-part taxon-name-part-type="genus" reg="Tropicoporus">T.</tp:taxon-name-part><tp:taxon-name-part taxon-name-part-type="species" reg="indicus">indicus</tp:taxon-name-part></tp:taxon-name></italic> 5–6 × 4.2–4.9 μm vs. <italic><tp:taxon-name><tp:taxon-name-part taxon-name-part-type="genus" reg="Tropicoporus">T.</tp:taxon-name-part><tp:taxon-name-part taxon-name-part-type="species" reg="guanacastensis">guanacastensis</tp:taxon-name-part></tp:taxon-name></italic> 4.1–5 × 3.1–4 μm) (<xref ref-type="bibr" rid="B31">Zhou et al. 2015</xref>). <italic><tp:taxon-name><tp:taxon-name-part taxon-name-part-type="genus" reg="Tropicoporus">Tropicoporus</tp:taxon-name-part><tp:taxon-name-part taxon-name-part-type="species" reg="indicus">indicus</tp:taxon-name-part></tp:taxon-name></italic> and <italic><tp:taxon-name><tp:taxon-name-part taxon-name-part-type="genus" reg="Tropicoporus">T.</tp:taxon-name-part><tp:taxon-name-part taxon-name-part-type="species" reg="drechsleri">drechsleri</tp:taxon-name-part></tp:taxon-name></italic> share concentrically sulcate deeply-cracked pilei with mono-dimitic hyphal system, larger pores (&lt; 6/mm) and presence of cystidioles, but the South American species differs in basidiospore size (4–5.5 × 3–4.5 μm) (<xref ref-type="bibr" rid="B22">Salvador-Montoya et al. 2018</xref>).</p></tp:treatment-sec><ref-list><ref id="B25"><mixed-citation xmlns:xlink="http://www.w3.org/1999/xlink" xlink:type="simple"><person-group><name name-style="western"><surname>Tian</surname><given-names>XM</given-names></name><name name-style="western"><surname>Yu</surname><given-names>HY</given-names></name><name name-style="western"><surname>Zhou</surname><given-names>LW</given-names></name><name name-style="western"><surname>Decock</surname><given-names>C</given-names></name><name name-style="western"><surname>Vlasák</surname><given-names>J</given-names></name><name name-style="western"><surname>Dai</surname><given-names>YC</given-names></name></person-group> (<year>2013</year>) <article-title>Phylogeny and taxonomy of the <italic><tp:taxon-name><tp:taxon-name-part taxon-name-part-type="genus">Inonotus</tp:taxon-name-part><tp:taxon-name-part taxon-name-part-type="species">linteus</tp:taxon-name-part></tp:taxon-name></italic> complex.</article-title><source>Fungal Diversity</source><volume>58</volume>(<issue>1</issue>): <fpage>159</fpage>–<lpage>169</lpage>. <ext-link xlink:href="10.1007/s13225-012-0202-9" ext-link-type="doi" xlink:type="simple">https://doi.org/10.1007/s13225-012-0202-9</ext-link></mixed-citation></ref><ref id="B30"><mixed-citation xmlns:xlink="http://www.w3.org/1999/xlink" xlink:type="simple"><person-group><name name-style="western"><surname>Wu</surname><given-names>F</given-names></name><name name-style="western"><surname>Zhou</surname><given-names>LW</given-names></name><name name-style="western"><surname>Vlasák</surname><given-names>J</given-names></name><name name-style="western"><surname>Dai</surname><given-names>YC</given-names></name></person-group> (<year>2022</year>) <article-title>Global diversity and systematics of <tp:taxon-name><tp:taxon-name-part taxon-name-part-type="family">Hymenochaetaceae</tp:taxon-name-part></tp:taxon-name> with poroid hymenophore.</article-title><source>Fungal Diversity</source><volume>113</volume>(<issue>1</issue>): <fpage>1</fpage>–<lpage>192</lpage>. <ext-link xlink:href="10.1007/s13225-021-00496-4" ext-link-type="doi" xlink:type="simple">https://doi.org/10.1007/s13225-021-00496-4</ext-link></mixed-citation></ref><ref id="B31"><mixed-citation xmlns:xlink="http://www.w3.org/1999/xlink" xlink:type="simple"><person-group><name name-style="western"><surname>Zhou</surname><given-names>LW</given-names></name><name name-style="western"><surname>Vlasák</surname><given-names>J</given-names></name><name name-style="western"><surname>Decock</surname><given-names>C</given-names></name><name name-style="western"><surname>Assefa</surname><given-names>A</given-names></name><name name-style="western"><surname>Stenlid</surname><given-names>J</given-names></name><name name-style="western"><surname>Abate</surname><given-names>D</given-names></name><name name-style="western"><surname>Wu</surname><given-names>SH</given-names></name><name name-style="western"><surname>Dai</surname><given-names>YC</given-names></name></person-group> (<year>2015</year>) <article-title>Global diversity and taxonomy of the <italic><tp:taxon-name><tp:taxon-name-part taxon-name-part-type="genus">Inonotus</tp:taxon-name-part><tp:taxon-name-part taxon-name-part-type="species">linteus</tp:taxon-name-part></tp:taxon-name></italic> complex (<tp:taxon-name><tp:taxon-name-part taxon-name-part-type="order">Hymenochaetales</tp:taxon-name-part></tp:taxon-name>, <tp:taxon-name><tp:taxon-name-part taxon-name-part-type="phylum">Basidiomycota</tp:taxon-name-part></tp:taxon-name>): <italic><tp:taxon-name><tp:taxon-name-part taxon-name-part-type="genus">Sanghuangporus</tp:taxon-name-part></tp:taxon-name></italic> gen. nov., <italic><tp:taxon-name><tp:taxon-name-part taxon-name-part-type="genus">Tropicoporus</tp:taxon-name-part><tp:taxon-name-part taxon-name-part-type="species">excentrodendri</tp:taxon-name-part></tp:taxon-name></italic> and <italic><tp:taxon-name><tp:taxon-name-part taxon-name-part-type="genus">T.</tp:taxon-name-part><tp:taxon-name-part taxon-name-part-type="species">guanacastensis</tp:taxon-name-part></tp:taxon-name></italic> gen. et spp. nov., and 17 new combinations.</article-title><source>Fungal Diversity</source><volume>77</volume>(<issue>1</issue>): <fpage>335</fpage>–<lpage>347</lpage>. <ext-link xlink:href="10.1007/s13225-015-0335-8" ext-link-type="doi" xlink:type="simple">https://doi.org/10.1007/s13225-015-0335-8</ext-link></mixed-citation></ref><ref id="B19"><mixed-citation xmlns:xlink="http://www.w3.org/1999/xlink" xlink:type="simple"><person-group><name name-style="western"><surname>Lima</surname><given-names>VX</given-names></name><name name-style="western"><surname>de Oliveira</surname><given-names>VRT</given-names></name><name name-style="western"><surname>de Lima-Júnior</surname><given-names>NC</given-names></name><name name-style="western"><surname>Oliveira-Filho</surname><given-names>JRC</given-names></name><name name-style="western"><surname>Santos</surname><given-names>C</given-names></name><name name-style="western"><surname>Lima</surname><given-names>N</given-names></name><name name-style="western"><surname>Gibertoni</surname><given-names>TB</given-names></name></person-group> (<year>2022</year>) <article-title>Taxonomy and phylogenetic analysis reveal one new genus and three new species in <italic><tp:taxon-name><tp:taxon-name-part taxon-name-part-type="genus">Inonotus</tp:taxon-name-part></tp:taxon-name></italic><italic>s.l.</italic> (<tp:taxon-name><tp:taxon-name-part taxon-name-part-type="family">Hymenochaetaceae</tp:taxon-name-part></tp:taxon-name>) from Brazil. Cryptogamie.</article-title><source>Mycologie</source><volume>43</volume>(<issue>1</issue>): <fpage>1</fpage>–<lpage>21</lpage>. <ext-link xlink:href="10.5252/cryptogamie-mycologie2022v43a1" ext-link-type="doi" xlink:type="simple">https://doi.org/10.5252/cryptogamie-mycologie2022v43a1</ext-link></mixed-citation></ref><ref id="B22"><mixed-citation xmlns:xlink="http://www.w3.org/1999/xlink" xlink:type="simple"><person-group><name name-style="western"><surname>Salvador-Montoya</surname><given-names>CA</given-names></name><name name-style="western"><surname>Costa-Rezende</surname><given-names>DH</given-names></name><name name-style="western"><surname>Ferreira-Lopes</surname><given-names>V</given-names></name><name name-style="western"><surname>Borba-Silva</surname><given-names>MA</given-names></name><name name-style="western"><surname>Popoff</surname><given-names>OF</given-names></name></person-group> (<year>2018</year>) <article-title><italic><tp:taxon-name><tp:taxon-name-part taxon-name-part-type="genus">Tropicoporus</tp:taxon-name-part><tp:taxon-name-part taxon-name-part-type="species">drechsleri</tp:taxon-name-part></tp:taxon-name></italic> (<tp:taxon-name><tp:taxon-name-part taxon-name-part-type="order">Hymenochaetales</tp:taxon-name-part></tp:taxon-name>, <tp:taxon-name><tp:taxon-name-part taxon-name-part-type="phylum">Basidiomycota</tp:taxon-name-part></tp:taxon-name>), a new species in the “<italic><tp:taxon-name><tp:taxon-name-part taxon-name-part-type="genus">Inonotus</tp:taxon-name-part><tp:taxon-name-part taxon-name-part-type="species">linteus</tp:taxon-name-part></tp:taxon-name></italic>” complex from Northern Argentina.</article-title><source>Phytotaxa</source><volume>338</volume>: <fpage>075</fpage>–<lpage>089</lpage>. <ext-link xlink:href="10.11646/phytotaxa.338.1.6" ext-link-type="doi" xlink:type="simple">https://doi.org/10.11646/phytotaxa.338.1.6</ext-link></mixed-citation></ref></ref-list></tp:taxon-treatment>
