# Supplementary material for: ﻿New species of Tropicoporus (Basidiomycota, Hymenochaetales, Hymenochaetaceae) from India, with a key to Afro-Asian Tropicoporus species
Source: MycoKeys. 2024 Feb 5;102:29–54. doi: 10.3897/mycokeys.102.117067 (PMC10862346; doi:10.3897/mycokeys.102.117067)
Supplement: XML Treatment for Tropicoporus pseudoindicus [file mycokeys.102.117067-treatment3.xml]

<!DOCTYPE tp:taxon-treatment
  PUBLIC "-//TaxonX//DTD Taxonomic Treatment Publishing DTD v0 20100105//EN" "tax-treatment-NSO.dtd">
<tp:taxon-treatment xmlns:tp="http://www.plazi.org/taxpub"><tp:treatment-meta><kwd-group><label>Taxon classification</label><kwd>
                <named-content content-type="kingdom">Fungi</named-content>
              </kwd><kwd>
                <named-content content-type="order">Hymenochaetales</named-content>
              </kwd><kwd>
                <named-content content-type="family">Hymenochaetaceae</named-content>
              </kwd></kwd-group><mixed-citation publication-type="journal"><person-group><name><surname>Gunaseelan</surname><given-names>Sugantha</given-names></name><name><surname>Kezo</surname><given-names>Kezhocuyi</given-names></name><name><surname>Karunarathna</surname><given-names>Samantha C.</given-names></name><name><surname>Yang</surname><given-names>Erfu</given-names></name><name><surname>Zhao</surname><given-names>Changlin</given-names></name><name><surname>Elgorban</surname><given-names>Abdallah M.</given-names></name><name><surname>Tibpromma</surname><given-names>Saowaluck</given-names></name><name><surname>Kaliyaperumal</surname><given-names>Malarvizhi</given-names></name></person-group><article-title>﻿New species of <italic><tp:taxon-name><tp:taxon-name-part taxon-name-part-type="genus" reg="Tropicoporus">Tropicoporus</tp:taxon-name-part></tp:taxon-name></italic> (<tp:taxon-name><tp:taxon-name-part taxon-name-part-type="phylum">Basidiomycota</tp:taxon-name-part></tp:taxon-name>, <tp:taxon-name><tp:taxon-name-part taxon-name-part-type="order">Hymenochaetales</tp:taxon-name-part></tp:taxon-name>, <tp:taxon-name><tp:taxon-name-part taxon-name-part-type="family">Hymenochaetaceae</tp:taxon-name-part></tp:taxon-name>) from India, with a key to Afro-Asian <tp:taxon-name><tp:taxon-name-part taxon-name-part-type="genus" reg="Tropicoporus">Tropicoporus</tp:taxon-name-part></tp:taxon-name> species</article-title><source>MycoKeys</source><day>05</day><month>02</month><year>2024</year><volume>102</volume><fpage>29</fpage><lpage>54</lpage><pub-id pub-id-type="doi">10.3897/mycokeys.102.117067</pub-id></mixed-citation></tp:treatment-meta><tp:nomenclature><label>﻿</label><tp:taxon-name>
              <object-id xmlns:xlink="http://www.w3.org/1999/xlink" content-type="arpha" xlink:type="simple">EB804D33-3563-5FC4-B633-236EAF3383A6</object-id>
              <tp:taxon-name-part taxon-name-part-type="genus" reg="Tropicoporus">Tropicoporus</tp:taxon-name-part>
              <tp:taxon-name-part taxon-name-part-type="species" reg="pseudoindicus">pseudoindicus</tp:taxon-name-part>
              <object-id xmlns:xlink="http://www.w3.org/1999/xlink" content-type="mycobank" xlink:type="simple"> 849483</object-id>
            </tp:taxon-name><tp:taxon-authority>S. Gunaseelan &amp; M. Kaliyaperumal</tp:taxon-authority><tp:taxon-status xmlns:xlink="http://www.w3.org/1999/xlink" xlink:type="simple">sp. nov.</tp:taxon-status><xref ref-type="fig" rid="F7">Figs 7</xref><xref ref-type="fig" rid="F8">, 8</xref></tp:nomenclature><tp:treatment-sec sec-type="etymology" id="SECID0E5KBI"><title>Etymology.</title><p>The species <italic>pseudoindicus</italic> signifies the close morphological and phylogenetic relationships with the species <italic><tp:taxon-name><tp:taxon-name-part taxon-name-part-type="genus" reg="Tropicoporus">Tropicoporus</tp:taxon-name-part><tp:taxon-name-part taxon-name-part-type="species" reg="indicus">indicus</tp:taxon-name-part></tp:taxon-name></italic>.</p></tp:treatment-sec><tp:treatment-sec sec-type="diagnosis" id="SECID0ERLBI"><title>Diagnosis.</title><p><italic><tp:taxon-name><tp:taxon-name-part taxon-name-part-type="genus" reg="Tropicoporus">Tropicoporus</tp:taxon-name-part><tp:taxon-name-part taxon-name-part-type="species" reg="pseudoindicus">pseudoindicus</tp:taxon-name-part></tp:taxon-name></italic> is characterised by applanate to meagrely ungulate to triquetrous basidiome with broadly zonate, distinctly cracked by radial fissures, sulcate pilear surface, duplex context with black line, acute to obtuse margin, pores 6–8/mm, mono-dimitic hyphal system, presence of cystidioles, subglobose to broadly ellipsoid basidiospores measuring 4–5.2 × 3.7–4.7 μm.</p><fig id="F7" position="float" orientation="portrait"><object-id xmlns:xlink="http://www.w3.org/1999/xlink" content-type="doi" xlink:type="simple">10.3897/mycokeys.102.117067.figure7</object-id><object-id xmlns:xlink="http://www.w3.org/1999/xlink" content-type="arpha" xlink:type="simple">5CF147F6-6446-5B41-92AD-8B2E4111C618</object-id><label>Figure 7.</label><caption><p><italic><tp:taxon-name><tp:taxon-name-part taxon-name-part-type="genus" reg="Tropicoporus">Tropicoporus</tp:taxon-name-part><tp:taxon-name-part taxon-name-part-type="species" reg="pseudoindicus">pseudoindicus</tp:taxon-name-part></tp:taxon-name></italic> (MUBL1085 holotype) <bold>A</bold> basidiomata (Holotype) <bold>B</bold> pore surface <bold>C</bold> cross-section of basidiome (arrows indicating stratified tube layers and duplex context with black line) <bold>D</bold> hymenial setae <bold>E–H</bold> basidiospores: <bold>E</bold> basidiospores in water <bold>F</bold> basidiospores in <abbrev xmlns:xlink="http://www.w3.org/1999/xlink" xlink:title="5% potassium hydroxide" id="ABBRID0EDNBI" xlink:type="simple">KOH</abbrev><bold>G</bold> basidiospores in cotton blue <bold>H</bold> basidiospores in Melzer’s reagent. Scale bars: 1 cm (<bold>A–C</bold>); 5 µm (<bold>D–H</bold>).</p></caption><graphic xmlns:xlink="http://www.w3.org/1999/xlink" xlink:href="mycokeys-102-029-g007.jpg" position="float" orientation="portrait" xlink:type="simple" id="oo_979928.jpg"><uri content-type="original_file" xlink:type="simple">https://binary.pensoft.net/fig/979928</uri></graphic></fig></tp:treatment-sec><tp:treatment-sec sec-type="material" id="SECID0EUNBI"><title>Type.</title><p>India, Tamil Nadu, Kallakurichi District, Kalvarayan Hills; <named-content xmlns:xlink="http://www.w3.org/1999/xlink" content-type="dwc:verbatimCoordinates" xlink:type="simple"><named-content content-type="geo-json" specific-use="{&#34;type&#34;:&#34;Point&#34;,&#34;coordinates&#34;:[78.935556,12.460556]}" id="NCID0E4NBI" xlink:type="simple">11°86'98"N, 78°55'68"E</named-content></named-content>; 29 Sep. 2022; Sugantha Gunaseelan; on a living angiosperm tree (<italic><tp:taxon-name><tp:taxon-name-part taxon-name-part-type="genus" reg="Albizia">Albizia</tp:taxon-name-part><tp:taxon-name-part taxon-name-part-type="species" reg="amara">amara</tp:taxon-name-part></tp:taxon-name></italic>); SMK-MK4 (MUBL1087, Holotype); GenBank: <ext-link xmlns:xlink="http://www.w3.org/1999/xlink" xlink:href="OR272295" ext-link-type="gen" xlink:type="simple">OR272295</ext-link> (ITS); <ext-link xmlns:xlink="http://www.w3.org/1999/xlink" xlink:href="OR272340" ext-link-type="gen" xlink:type="simple">OR272340</ext-link> (nLSU).</p><fig id="F8" position="float" orientation="portrait"><object-id xmlns:xlink="http://www.w3.org/1999/xlink" content-type="doi" xlink:type="simple">10.3897/mycokeys.102.117067.figure8</object-id><object-id xmlns:xlink="http://www.w3.org/1999/xlink" content-type="arpha" xlink:type="simple">87DB9816-291F-5C8E-9943-2BF68EE58E4B</object-id><label>Figure 8.</label><caption><p><italic><tp:taxon-name><tp:taxon-name-part taxon-name-part-type="genus" reg="Tropicoporus">Tropicoporus</tp:taxon-name-part><tp:taxon-name-part taxon-name-part-type="species" reg="pseudoindicus">pseudoindicus</tp:taxon-name-part></tp:taxon-name></italic> (MUBL1085 holotype) <bold>A</bold> contextual hyphae <bold>B</bold> tramal hyphae <bold>C</bold> hymenial setae <bold>D</bold> cystidioles <bold>E</bold> basidioles <bold>F</bold> basidia <bold>G</bold> basidiospores. Scale bars: 5 µm.</p></caption><graphic xmlns:xlink="http://www.w3.org/1999/xlink" xlink:href="mycokeys-102-029-g008.jpg" position="float" orientation="portrait" xlink:type="simple" id="oo_979929.jpg"><uri content-type="original_file" xlink:type="simple">https://binary.pensoft.net/fig/979929</uri></graphic></fig></tp:treatment-sec><tp:treatment-sec sec-type="description" id="SECID0E4PBI"><title>Description.</title><p><bold><italic>Basidiome</italic></bold> perennial, pileate, woody and without distinctive odour or taste when fresh, hard and light in weight when dry. <bold><italic>Pilei</italic></bold> applanate, meagrely ungulate to triquetrous, dimidiate, projecting up to 5 cm, 8 cm wide and 3.5 cm thick at base; pileal surface broadly zonate, distinctly cracked by radial fissures, sulcate, brown (6E8), dark brown (7F4) to greyish-brown (6F3). <bold><italic>Margin</italic></bold> acute to obtuse, up to 3 mm thick, light brown (6D5). <bold><italic>Pore surface</italic></bold> brown (6E6) to dark brown (7E6); sterile margin brown (6E6), up to 2 mm wide; pores circular, 6–8 per mm. <bold><italic>Context</italic></bold> duplex with black line, woody hard, up to 1.2 cm thick, several black lines present along context, brown (6E7) to dark brown (7F6). <bold><italic>Tubes</italic></bold> up to 1.5 cm long, annual layers distinct, each stratum up to 0.3 cm, brown (7E8) to dark brown (6F8).</p></tp:treatment-sec><tp:treatment-sec sec-type="Hyphal structures" id="SECID0EFRBI"><title>Hyphal structures.</title><p>Hyphal system monomitic in the context and dimitic in the trama, tissue darkening with <abbrev xmlns:xlink="http://www.w3.org/1999/xlink" xlink:title="5% potassium hydroxide" id="ABBRID0ELRBI" xlink:type="simple">KOH</abbrev> without swelling.</p></tp:treatment-sec><tp:treatment-sec sec-type="Context" id="SECID0EPRBI"><title>Context.</title><p>Generative hyphae, thin to thick-walled, hyaline to golden yellow, simple septate, rarely branched, 2–5 μm diam.</p></tp:treatment-sec><tp:treatment-sec sec-type="Trama" id="SECID0EURBI"><title>Trama.</title><p>Generative hyphae, dominant, thin to thick-walled, hyaline to pale yellow, septate, occasionally branched, 2–4 μm diam. Skeletal hyphae, thick-walled with narrow to wide lumen, yellowish-brown, aseptate, unbranched, 2–3.5 μm diam.</p></tp:treatment-sec><tp:treatment-sec sec-type="Hymenium" id="SECID0EZRBI"><title>Hymenium.</title><p>Hymenial setae dark brown, thick-walled, ventricose to subulate with sharp to blunt tips, rarely with lateral appendage, 5–18 × 3–5.5 μm. Cystidia absent. Cystidioles hyaline, thin-walled, ventricose to fusoid with elongated tapering apical portion, 7–52 × 2.5–5.2 μm. Basidia clavate to broadly clavate, 7–15 × 2.7–6.2 μm, with four sterigmata and a simple septum at the base. Basidioles clavate, 5–13 × 3.5–6 μm. Basidiospores broadly ellipsoid to subglobose, pale yellow in water, turning golden yellow to brown in <abbrev xmlns:xlink="http://www.w3.org/1999/xlink" xlink:title="5% potassium hydroxide" id="ABBRID0E6RBI" xlink:type="simple">KOH</abbrev>, thick-walled, smooth, <abbrev xmlns:xlink="http://www.w3.org/1999/xlink" xlink:title="cotton blue" id="ABBRID0EDSBI" xlink:type="simple">CB</abbrev> ̄, IKI ̄, (4–) 4.2–5 (–5.2) × (3.7–) 4–4.5 (–4.7) μm (n = 50/2) and Q = 1.14 (Q range 1.05–1.25).</p></tp:treatment-sec><tp:treatment-sec sec-type="habitat" id="SECID0EHSBI"><title>Habitat and distribution.</title><p>Basidiomes were found on living trees of <tp:taxon-name><tp:taxon-name-part taxon-name-part-type="family">Fabaceae</tp:taxon-name-part></tp:taxon-name> members (<italic><tp:taxon-name><tp:taxon-name-part taxon-name-part-type="genus" reg="Albizia">Albizia</tp:taxon-name-part><tp:taxon-name-part taxon-name-part-type="species" reg="amara">amara</tp:taxon-name-part></tp:taxon-name></italic> and <italic><tp:taxon-name><tp:taxon-name-part taxon-name-part-type="genus" reg="Peltophorum">Peltophorum</tp:taxon-name-part><tp:taxon-name-part taxon-name-part-type="species" reg="pterocarpum">pterocarpum</tp:taxon-name-part></tp:taxon-name></italic>), distributed in Kalvarayan Hills, Kallakurichi District, Tamil Nadu, India.</p></tp:treatment-sec><tp:treatment-sec sec-type="material" id="SECID0EITBI"><title>Additional material examined.</title><p>India, Tamil Nadu, Kallakurichi District, Kalvarayan Hills; <named-content xmlns:xlink="http://www.w3.org/1999/xlink" content-type="dwc:verbatimCoordinates" xlink:type="simple"><named-content content-type="geo-json" specific-use="{&#34;type&#34;:&#34;Point&#34;,&#34;coordinates&#34;:[78.721667,12.459167]}" id="NCID0ERTBI" xlink:type="simple">11°87'33"N, 78°42'78"E</named-content></named-content>; 29 Sep 2022; Kezhocuyi Kezo; on a living angiosperm tree (<italic><tp:taxon-name><tp:taxon-name-part taxon-name-part-type="genus" reg="Peltophorum">Peltophorum</tp:taxon-name-part><tp:taxon-name-part taxon-name-part-type="species" reg="pterocarpum">pterocarpum</tp:taxon-name-part></tp:taxon-name></italic>); SMK-MK4a (MUBL1088, Paratype); GenBank: <ext-link xmlns:xlink="http://www.w3.org/1999/xlink" xlink:href="OR272296" ext-link-type="gen" xlink:type="simple">OR272296</ext-link> (ITS); <ext-link xmlns:xlink="http://www.w3.org/1999/xlink" xlink:href="OR272341" ext-link-type="gen" xlink:type="simple">OR272341</ext-link> (nLSU).</p></tp:treatment-sec><tp:treatment-sec sec-type="notes" id="SECID0ELUBI"><title>Notes.</title><p><italic><tp:taxon-name><tp:taxon-name-part taxon-name-part-type="genus" reg="Tropicoporus">Tropicoporus</tp:taxon-name-part><tp:taxon-name-part taxon-name-part-type="species" reg="pseudoindicus">pseudoindicus</tp:taxon-name-part></tp:taxon-name></italic> and <italic><tp:taxon-name><tp:taxon-name-part taxon-name-part-type="genus" reg="Tropicoporus">T.</tp:taxon-name-part><tp:taxon-name-part taxon-name-part-type="species" reg="drechsleri">drechsleri</tp:taxon-name-part></tp:taxon-name></italic>, share similar characteristics, such as applanate basidiomes with mono-dimitic hyphal system and the presence of cystidioles; however, <italic><tp:taxon-name><tp:taxon-name-part taxon-name-part-type="genus" reg="Tropicoporus">T.</tp:taxon-name-part><tp:taxon-name-part taxon-name-part-type="species" reg="pseudoindicus">pseudoindicus</tp:taxon-name-part></tp:taxon-name></italic> differs in having smaller pores (6–8/mm) and larger basidiospores (<italic><tp:taxon-name><tp:taxon-name-part taxon-name-part-type="genus" reg="Tropicoporus">T.</tp:taxon-name-part><tp:taxon-name-part taxon-name-part-type="species" reg="pseudoindicus">pseudoindicus</tp:taxon-name-part></tp:taxon-name></italic> 4–5.2 × 3.7–4.7 μm vs. <italic><tp:taxon-name><tp:taxon-name-part taxon-name-part-type="genus" reg="Tropicoporus">T.</tp:taxon-name-part><tp:taxon-name-part taxon-name-part-type="species" reg="drechsleri">drechsleri</tp:taxon-name-part></tp:taxon-name></italic> 4–5.5 × 3–4.5 μm) (<xref ref-type="bibr" rid="B22">Salvador-Montoya et al. 2018</xref>). <italic><tp:taxon-name><tp:taxon-name-part taxon-name-part-type="genus" reg="Tropicoporus">Tropicoporus</tp:taxon-name-part><tp:taxon-name-part taxon-name-part-type="species" reg="pseudoindicus">pseudoindicus</tp:taxon-name-part></tp:taxon-name></italic> resembles <italic><tp:taxon-name><tp:taxon-name-part taxon-name-part-type="genus" reg="Tropicoporus">T.</tp:taxon-name-part><tp:taxon-name-part taxon-name-part-type="species" reg="rudis">rudis</tp:taxon-name-part></tp:taxon-name></italic> in having a mono-dimitic hyphal system, presence of cystidioles, and basidiospore shape, but differs from <italic><tp:taxon-name><tp:taxon-name-part taxon-name-part-type="genus" reg="Tropicoporus">T.</tp:taxon-name-part><tp:taxon-name-part taxon-name-part-type="species" reg="rudis">rudis</tp:taxon-name-part></tp:taxon-name></italic> in having distinctly cracked, fissured to sulcate pilei, duplex context and smaller basidiospores (4–5.2 × 3.7–4.7 μm) (<xref ref-type="bibr" rid="B27">Vlasák et al. 2013</xref>). <italic><tp:taxon-name><tp:taxon-name-part taxon-name-part-type="genus" reg="Tropicoporus">Tropicoporus</tp:taxon-name-part><tp:taxon-name-part taxon-name-part-type="species" reg="pseudoindicus">pseudoindicus</tp:taxon-name-part></tp:taxon-name></italic> differs from <italic><tp:taxon-name><tp:taxon-name-part taxon-name-part-type="genus" reg="Tropicoporus">T.</tp:taxon-name-part><tp:taxon-name-part taxon-name-part-type="species" reg="guanacastensis">guanacastensis</tp:taxon-name-part></tp:taxon-name></italic> in having cystidioles and subglobose to broadly ellipsoidal spores (<italic><tp:taxon-name><tp:taxon-name-part taxon-name-part-type="genus" reg="Tropicoporus">T.</tp:taxon-name-part><tp:taxon-name-part taxon-name-part-type="species" reg="pseudoindicus">pseudoindicus</tp:taxon-name-part></tp:taxon-name></italic> 4–5.2 × 3.7–4.7 μm vs. <italic><tp:taxon-name><tp:taxon-name-part taxon-name-part-type="genus" reg="Tropicoporus">T.</tp:taxon-name-part><tp:taxon-name-part taxon-name-part-type="species" reg="guanacastensis">guanacastensis</tp:taxon-name-part></tp:taxon-name></italic> 4.1–5.0 × 3.1–4.0 μm) (<xref ref-type="bibr" rid="B25">Tian et al. 2013</xref>). <italic><tp:taxon-name><tp:taxon-name-part taxon-name-part-type="genus" reg="Tropicoporus">Tropicoporus</tp:taxon-name-part><tp:taxon-name-part taxon-name-part-type="species" reg="pseudoindicus">pseudoindicus</tp:taxon-name-part></tp:taxon-name></italic> and <italic><tp:taxon-name><tp:taxon-name-part taxon-name-part-type="genus" reg="Tropicoporus">T.</tp:taxon-name-part><tp:taxon-name-part taxon-name-part-type="species" reg="linteus">linteus</tp:taxon-name-part></tp:taxon-name></italic> share similar pileate basidiomes with sulcate pilear surface, smaller pores (5–7/mm), mono-dimitic hyphal system and presence of cystidioles. However, the former differs in basidiospore size (<italic><tp:taxon-name><tp:taxon-name-part taxon-name-part-type="genus" reg="Tropicoporus">T.</tp:taxon-name-part><tp:taxon-name-part taxon-name-part-type="species" reg="linteus">linteus</tp:taxon-name-part></tp:taxon-name></italic> 4.8−5.7 × 3.8–4.8 μm vs. <italic><tp:taxon-name><tp:taxon-name-part taxon-name-part-type="genus" reg="Tropicoporus">T.</tp:taxon-name-part><tp:taxon-name-part taxon-name-part-type="species" reg="pseudoindicus">pseudoindicus</tp:taxon-name-part></tp:taxon-name></italic> 4–5.2 × 3.7–4.7 μm) (<xref ref-type="bibr" rid="B25">Tian et al. 2013</xref>; <xref ref-type="bibr" rid="B30">Wu et al. 2022</xref>). <italic><tp:taxon-name><tp:taxon-name-part taxon-name-part-type="genus" reg="Tropicoporus">Tropicoporus</tp:taxon-name-part><tp:taxon-name-part taxon-name-part-type="species" reg="pseudoindicus">pseudoindicus</tp:taxon-name-part></tp:taxon-name></italic> and <italic><tp:taxon-name><tp:taxon-name-part taxon-name-part-type="genus" reg="Tropicoporus">T.</tp:taxon-name-part><tp:taxon-name-part taxon-name-part-type="species" reg="flabellatus">flabellatus</tp:taxon-name-part></tp:taxon-name></italic> are similar in their mono-dimitic hyphal system, but differ significantly in pilear characteristics, absence of cystidioles and size and shape of basidiospores (<italic><tp:taxon-name><tp:taxon-name-part taxon-name-part-type="genus" reg="Tropicoporus">T.</tp:taxon-name-part><tp:taxon-name-part taxon-name-part-type="species" reg="flabellatus">flabellatus</tp:taxon-name-part></tp:taxon-name></italic> 4.5–5 × 3.5–4 μm vs. <italic><tp:taxon-name><tp:taxon-name-part taxon-name-part-type="genus" reg="Tropicoporus">T.</tp:taxon-name-part><tp:taxon-name-part taxon-name-part-type="species" reg="pseudoindicus">pseudoindicus</tp:taxon-name-part></tp:taxon-name></italic> (4–) 4.2–5 (–5.2) × (3.7–) 4–4.5 (–4.7) μm) (<xref ref-type="bibr" rid="B19">Lima et al. 2022</xref>). <italic><tp:taxon-name><tp:taxon-name-part taxon-name-part-type="genus" reg="Tropicoporus">Tropicoporus</tp:taxon-name-part><tp:taxon-name-part taxon-name-part-type="species" reg="pseudoindicus">pseudoindicus</tp:taxon-name-part></tp:taxon-name></italic> differs from some other reported <italic><tp:taxon-name><tp:taxon-name-part taxon-name-part-type="genus" reg="Tropicoporus">Tropicoporus</tp:taxon-name-part></tp:taxon-name></italic> species (namely <italic><tp:taxon-name><tp:taxon-name-part taxon-name-part-type="genus" reg="Tropicoporus">T.</tp:taxon-name-part><tp:taxon-name-part taxon-name-part-type="species" reg="angustisulcatus">angustisulcatus</tp:taxon-name-part></tp:taxon-name></italic>, <italic><tp:taxon-name><tp:taxon-name-part taxon-name-part-type="genus" reg="Tropicoporus">T.</tp:taxon-name-part><tp:taxon-name-part taxon-name-part-type="species" reg="excentrodendri">excentrodendri</tp:taxon-name-part></tp:taxon-name></italic>, <italic><tp:taxon-name><tp:taxon-name-part taxon-name-part-type="genus" reg="Tropicoporus">T.</tp:taxon-name-part><tp:taxon-name-part taxon-name-part-type="species" reg="lineatus">lineatus</tp:taxon-name-part></tp:taxon-name></italic> and <italic><tp:taxon-name><tp:taxon-name-part taxon-name-part-type="genus" reg="Tropicoporus">T.</tp:taxon-name-part><tp:taxon-name-part taxon-name-part-type="species" reg="substratificans">substratificans</tp:taxon-name-part></tp:taxon-name></italic>) in having concentrically zonate, glabrous, distinctly cracked pileal surface and a mono-dimitic hyphal system (<xref ref-type="bibr" rid="B31">Zhou et al. 2015</xref>; <xref ref-type="bibr" rid="B30">Wu et al. 2022</xref>).</p></tp:treatment-sec><ref-list><ref id="B22"><mixed-citation xmlns:xlink="http://www.w3.org/1999/xlink" xlink:type="simple"><person-group><name name-style="western"><surname>Salvador-Montoya</surname><given-names>CA</given-names></name><name name-style="western"><surname>Costa-Rezende</surname><given-names>DH</given-names></name><name name-style="western"><surname>Ferreira-Lopes</surname><given-names>V</given-names></name><name name-style="western"><surname>Borba-Silva</surname><given-names>MA</given-names></name><name name-style="western"><surname>Popoff</surname><given-names>OF</given-names></name></person-group> (<year>2018</year>) <article-title><italic><tp:taxon-name><tp:taxon-name-part taxon-name-part-type="genus">Tropicoporus</tp:taxon-name-part><tp:taxon-name-part taxon-name-part-type="species">drechsleri</tp:taxon-name-part></tp:taxon-name></italic> (<tp:taxon-name><tp:taxon-name-part taxon-name-part-type="order">Hymenochaetales</tp:taxon-name-part></tp:taxon-name>, <tp:taxon-name><tp:taxon-name-part taxon-name-part-type="phylum">Basidiomycota</tp:taxon-name-part></tp:taxon-name>), a new species in the “<italic><tp:taxon-name><tp:taxon-name-part taxon-name-part-type="genus">Inonotus</tp:taxon-name-part><tp:taxon-name-part taxon-name-part-type="species">linteus</tp:taxon-name-part></tp:taxon-name></italic>” complex from Northern Argentina.</article-title><source>Phytotaxa</source><volume>338</volume>: <fpage>075</fpage>–<lpage>089</lpage>. <ext-link xlink:href="10.11646/phytotaxa.338.1.6" ext-link-type="doi" xlink:type="simple">https://doi.org/10.11646/phytotaxa.338.1.6</ext-link></mixed-citation></ref><ref id="B27"><mixed-citation xmlns:xlink="http://www.w3.org/1999/xlink" xlink:type="simple"><person-group><name name-style="western"><surname>Vlasák</surname><given-names>J</given-names></name><name name-style="western"><surname>Li</surname><given-names>HJ</given-names></name><name name-style="western"><surname>Zhou</surname><given-names>LW</given-names></name><name name-style="western"><surname>Dai</surname><given-names>YC</given-names></name></person-group> (<year>2013</year>) <article-title>A further study on <italic><tp:taxon-name><tp:taxon-name-part taxon-name-part-type="genus">Inonotus</tp:taxon-name-part><tp:taxon-name-part taxon-name-part-type="species">linteus</tp:taxon-name-part></tp:taxon-name></italic> complex (<tp:taxon-name><tp:taxon-name-part taxon-name-part-type="order">Hymenochaetales</tp:taxon-name-part></tp:taxon-name>, <tp:taxon-name><tp:taxon-name-part taxon-name-part-type="phylum">Basidiomycota</tp:taxon-name-part></tp:taxon-name>) in tropical America.</article-title><source>Phytotaxa</source><volume>124</volume>(<issue>1</issue>): <fpage>25</fpage>–<lpage>36</lpage>. <ext-link xlink:href="10.11646/phytotaxa.124.1.3" ext-link-type="doi" xlink:type="simple">https://doi.org/10.11646/phytotaxa.124.1.3</ext-link></mixed-citation></ref><ref id="B25"><mixed-citation xmlns:xlink="http://www.w3.org/1999/xlink" xlink:type="simple"><person-group><name name-style="western"><surname>Tian</surname><given-names>XM</given-names></name><name name-style="western"><surname>Yu</surname><given-names>HY</given-names></name><name name-style="western"><surname>Zhou</surname><given-names>LW</given-names></name><name name-style="western"><surname>Decock</surname><given-names>C</given-names></name><name name-style="western"><surname>Vlasák</surname><given-names>J</given-names></name><name name-style="western"><surname>Dai</surname><given-names>YC</given-names></name></person-group> (<year>2013</year>) <article-title>Phylogeny and taxonomy of the <italic><tp:taxon-name><tp:taxon-name-part taxon-name-part-type="genus">Inonotus</tp:taxon-name-part><tp:taxon-name-part taxon-name-part-type="species">linteus</tp:taxon-name-part></tp:taxon-name></italic> complex.</article-title><source>Fungal Diversity</source><volume>58</volume>(<issue>1</issue>): <fpage>159</fpage>–<lpage>169</lpage>. <ext-link xlink:href="10.1007/s13225-012-0202-9" ext-link-type="doi" xlink:type="simple">https://doi.org/10.1007/s13225-012-0202-9</ext-link></mixed-citation></ref><ref id="B30"><mixed-citation xmlns:xlink="http://www.w3.org/1999/xlink" xlink:type="simple"><person-group><name name-style="western"><surname>Wu</surname><given-names>F</given-names></name><name name-style="western"><surname>Zhou</surname><given-names>LW</given-names></name><name name-style="western"><surname>Vlasák</surname><given-names>J</given-names></name><name name-style="western"><surname>Dai</surname><given-names>YC</given-names></name></person-group> (<year>2022</year>) <article-title>Global diversity and systematics of <tp:taxon-name><tp:taxon-name-part taxon-name-part-type="family">Hymenochaetaceae</tp:taxon-name-part></tp:taxon-name> with poroid hymenophore.</article-title><source>Fungal Diversity</source><volume>113</volume>(<issue>1</issue>): <fpage>1</fpage>–<lpage>192</lpage>. <ext-link xlink:href="10.1007/s13225-021-00496-4" ext-link-type="doi" xlink:type="simple">https://doi.org/10.1007/s13225-021-00496-4</ext-link></mixed-citation></ref><ref id="B19"><mixed-citation xmlns:xlink="http://www.w3.org/1999/xlink" xlink:type="simple"><person-group><name name-style="western"><surname>Lima</surname><given-names>VX</given-names></name><name name-style="western"><surname>de Oliveira</surname><given-names>VRT</given-names></name><name name-style="western"><surname>de Lima-Júnior</surname><given-names>NC</given-names></name><name name-style="western"><surname>Oliveira-Filho</surname><given-names>JRC</given-names></name><name name-style="western"><surname>Santos</surname><given-names>C</given-names></name><name name-style="western"><surname>Lima</surname><given-names>N</given-names></name><name name-style="western"><surname>Gibertoni</surname><given-names>TB</given-names></name></person-group> (<year>2022</year>) <article-title>Taxonomy and phylogenetic analysis reveal one new genus and three new species in <italic><tp:taxon-name><tp:taxon-name-part taxon-name-part-type="genus">Inonotus</tp:taxon-name-part></tp:taxon-name></italic><italic>s.l.</italic> (<tp:taxon-name><tp:taxon-name-part taxon-name-part-type="family">Hymenochaetaceae</tp:taxon-name-part></tp:taxon-name>) from Brazil. Cryptogamie.</article-title><source>Mycologie</source><volume>43</volume>(<issue>1</issue>): <fpage>1</fpage>–<lpage>21</lpage>. <ext-link xlink:href="10.5252/cryptogamie-mycologie2022v43a1" ext-link-type="doi" xlink:type="simple">https://doi.org/10.5252/cryptogamie-mycologie2022v43a1</ext-link></mixed-citation></ref><ref id="B31"><mixed-citation xmlns:xlink="http://www.w3.org/1999/xlink" xlink:type="simple"><person-group><name name-style="western"><surname>Zhou</surname><given-names>LW</given-names></name><name name-style="western"><surname>Vlasák</surname><given-names>J</given-names></name><name name-style="western"><surname>Decock</surname><given-names>C</given-names></name><name name-style="western"><surname>Assefa</surname><given-names>A</given-names></name><name name-style="western"><surname>Stenlid</surname><given-names>J</given-names></name><name name-style="western"><surname>Abate</surname><given-names>D</given-names></name><name name-style="western"><surname>Wu</surname><given-names>SH</given-names></name><name name-style="western"><surname>Dai</surname><given-names>YC</given-names></name></person-group> (<year>2015</year>) <article-title>Global diversity and taxonomy of the <italic><tp:taxon-name><tp:taxon-name-part taxon-name-part-type="genus">Inonotus</tp:taxon-name-part><tp:taxon-name-part taxon-name-part-type="species">linteus</tp:taxon-name-part></tp:taxon-name></italic> complex (<tp:taxon-name><tp:taxon-name-part taxon-name-part-type="order">Hymenochaetales</tp:taxon-name-part></tp:taxon-name>, <tp:taxon-name><tp:taxon-name-part taxon-name-part-type="phylum">Basidiomycota</tp:taxon-name-part></tp:taxon-name>): <italic><tp:taxon-name><tp:taxon-name-part taxon-name-part-type="genus">Sanghuangporus</tp:taxon-name-part></tp:taxon-name></italic> gen. nov., <italic><tp:taxon-name><tp:taxon-name-part taxon-name-part-type="genus">Tropicoporus</tp:taxon-name-part><tp:taxon-name-part taxon-name-part-type="species">excentrodendri</tp:taxon-name-part></tp:taxon-name></italic> and <italic><tp:taxon-name><tp:taxon-name-part taxon-name-part-type="genus">T.</tp:taxon-name-part><tp:taxon-name-part taxon-name-part-type="species">guanacastensis</tp:taxon-name-part></tp:taxon-name></italic> gen. et spp. nov., and 17 new combinations.</article-title><source>Fungal Diversity</source><volume>77</volume>(<issue>1</issue>): <fpage>335</fpage>–<lpage>347</lpage>. <ext-link xlink:href="10.1007/s13225-015-0335-8" ext-link-type="doi" xlink:type="simple">https://doi.org/10.1007/s13225-015-0335-8</ext-link></mixed-citation></ref></ref-list></tp:taxon-treatment>
