# Supplementary material for: ﻿New species of Tropicoporus (Basidiomycota, Hymenochaetales, Hymenochaetaceae) from India, with a key to Afro-Asian Tropicoporus species
Source: MycoKeys. 2024 Feb 5;102:29–54. doi: 10.3897/mycokeys.102.117067 (PMC10862346; doi:10.3897/mycokeys.102.117067)
Supplement: XML Treatment for Tropicoporus tamilnaduensis [file mycokeys.102.117067-treatment4.xml]

<!DOCTYPE tp:taxon-treatment
  PUBLIC "-//TaxonX//DTD Taxonomic Treatment Publishing DTD v0 20100105//EN" "tax-treatment-NSO.dtd">
<tp:taxon-treatment xmlns:tp="http://www.plazi.org/taxpub"><tp:treatment-meta><kwd-group><label>Taxon classification</label><kwd>
                <named-content content-type="kingdom">Fungi</named-content>
              </kwd><kwd>
                <named-content content-type="order">Hymenochaetales</named-content>
              </kwd><kwd>
                <named-content content-type="family">Hymenochaetaceae</named-content>
              </kwd></kwd-group><mixed-citation publication-type="journal"><person-group><name><surname>Gunaseelan</surname><given-names>Sugantha</given-names></name><name><surname>Kezo</surname><given-names>Kezhocuyi</given-names></name><name><surname>Karunarathna</surname><given-names>Samantha C.</given-names></name><name><surname>Yang</surname><given-names>Erfu</given-names></name><name><surname>Zhao</surname><given-names>Changlin</given-names></name><name><surname>Elgorban</surname><given-names>Abdallah M.</given-names></name><name><surname>Tibpromma</surname><given-names>Saowaluck</given-names></name><name><surname>Kaliyaperumal</surname><given-names>Malarvizhi</given-names></name></person-group><article-title>﻿New species of <italic><tp:taxon-name><tp:taxon-name-part taxon-name-part-type="genus" reg="Tropicoporus">Tropicoporus</tp:taxon-name-part></tp:taxon-name></italic> (<tp:taxon-name><tp:taxon-name-part taxon-name-part-type="phylum">Basidiomycota</tp:taxon-name-part></tp:taxon-name>, <tp:taxon-name><tp:taxon-name-part taxon-name-part-type="order">Hymenochaetales</tp:taxon-name-part></tp:taxon-name>, <tp:taxon-name><tp:taxon-name-part taxon-name-part-type="family">Hymenochaetaceae</tp:taxon-name-part></tp:taxon-name>) from India, with a key to Afro-Asian <tp:taxon-name><tp:taxon-name-part taxon-name-part-type="genus" reg="Tropicoporus">Tropicoporus</tp:taxon-name-part></tp:taxon-name> species</article-title><source>MycoKeys</source><day>05</day><month>02</month><year>2024</year><volume>102</volume><fpage>29</fpage><lpage>54</lpage><pub-id pub-id-type="doi">10.3897/mycokeys.102.117067</pub-id></mixed-citation></tp:treatment-meta><tp:nomenclature><label>﻿</label><tp:taxon-name>
              <object-id xmlns:xlink="http://www.w3.org/1999/xlink" content-type="arpha" xlink:type="simple">3B319787-3A32-5422-BA78-63D0C49F04A6</object-id>
              <tp:taxon-name-part taxon-name-part-type="genus" reg="Tropicoporus">Tropicoporus</tp:taxon-name-part>
              <tp:taxon-name-part taxon-name-part-type="species" reg="tamilnaduensis">tamilnaduensis</tp:taxon-name-part>
              <object-id xmlns:xlink="http://www.w3.org/1999/xlink" content-type="mycobank" xlink:type="simple"> 849481</object-id>
            </tp:taxon-name><tp:taxon-authority>M. Kaliyaperumal &amp; S. Gunaseelan</tp:taxon-authority><tp:taxon-status xmlns:xlink="http://www.w3.org/1999/xlink" xlink:type="simple">sp. nov.</tp:taxon-status><xref ref-type="fig" rid="F9">Figs 9</xref><xref ref-type="fig" rid="F10">, 10</xref></tp:nomenclature><tp:treatment-sec sec-type="etymology" id="SECID0E46BI"><title>Etymology.</title><p>The species epithet <italic>tamilnaduensis</italic> refers to the locality of the type specimen (Tamil Nadu).</p></tp:treatment-sec><tp:treatment-sec sec-type="diagnosis" id="SECID0EFACI"><title>Diagnosis.</title><p><italic><tp:taxon-name><tp:taxon-name-part taxon-name-part-type="genus" reg="Tropicoporus">Tropicoporus</tp:taxon-name-part><tp:taxon-name-part taxon-name-part-type="species" reg="tamilnaduensis">tamilnaduensis</tp:taxon-name-part></tp:taxon-name></italic> is characterised by applanate to meagrely ungulate basidiome with glabrous, broadly zonate, sulcate and deeply irregularly cracked pilear surface, homogenous context, obtuse margin, pores 4–5/mm, mono-dimitic hyphal system, presence of cystidioles, subglobose to broadly ellipsoid basidiospores measuring 4.5–5.7 × 3.5–4.7 μm.</p><fig id="F9" position="float" orientation="portrait"><object-id xmlns:xlink="http://www.w3.org/1999/xlink" content-type="doi" xlink:type="simple">10.3897/mycokeys.102.117067.figure9</object-id><object-id xmlns:xlink="http://www.w3.org/1999/xlink" content-type="arpha" xlink:type="simple">84EC910F-A701-593B-B261-148AF60DEDB7</object-id><label>Figure 9.</label><caption><p><italic><tp:taxon-name><tp:taxon-name-part taxon-name-part-type="genus" reg="Tropicoporus">Tropicoporus</tp:taxon-name-part><tp:taxon-name-part taxon-name-part-type="species" reg="tamilnaduensis">tamilnaduensis</tp:taxon-name-part></tp:taxon-name></italic> (MUBL1085 holotype) <bold>A</bold> basidiomata (Holotype) <bold>B</bold> pore surface <bold>C</bold> cross-section of basidiome (arrows indicating stratified tube layers) <bold>D</bold> hymenial setae <bold>E–H</bold> basidiospores: <bold>E</bold> basidiospore in water <bold>F</bold> basidiospores in <abbrev xmlns:xlink="http://www.w3.org/1999/xlink" xlink:title="5% potassium hydroxide" id="ABBRID0EXBCI" xlink:type="simple">KOH</abbrev><bold>G</bold> basidiospores in cotton blue <bold>H</bold> basidiospores in Melzer’s reagent. Scale bars: 1 cm (<bold>A–C</bold>); 5 µm (<bold>D–H</bold>).</p></caption><graphic xmlns:xlink="http://www.w3.org/1999/xlink" xlink:href="mycokeys-102-029-g009.jpg" position="float" orientation="portrait" xlink:type="simple" id="oo_979930.jpg"><uri content-type="original_file" xlink:type="simple">https://binary.pensoft.net/fig/979930</uri></graphic></fig></tp:treatment-sec><tp:treatment-sec sec-type="material" id="SECID0EICCI"><title>Type.</title><p>India, Tamil Nadu, Cuddalore District, Thaiyalkunampattinam, Kanni Tamil Nadu; <named-content xmlns:xlink="http://www.w3.org/1999/xlink" content-type="dwc:verbatimCoordinates" xlink:type="simple"><named-content content-type="geo-json" specific-use="{&#34;type&#34;:&#34;Point&#34;,&#34;coordinates&#34;:[80.004722,11.988333]}" id="NCID0ERCCI" xlink:type="simple">11°59'18"N, 79°60'17"E</named-content></named-content>; 31 Dec 2022; Malarvizhi Kaliyaperumal; on a living angiosperm tree (<italic><tp:taxon-name><tp:taxon-name-part taxon-name-part-type="genus" reg="Madhuca">Madhuca</tp:taxon-name-part><tp:taxon-name-part taxon-name-part-type="species" reg="longifolia">longifolia</tp:taxon-name-part></tp:taxon-name></italic>); MKDM02 (MUBL1085, holotype); GenBank: <ext-link xmlns:xlink="http://www.w3.org/1999/xlink" xlink:href="OR272297" ext-link-type="gen" xlink:type="simple">OR272297</ext-link> (ITS); <ext-link xmlns:xlink="http://www.w3.org/1999/xlink" xlink:href="OR272343" ext-link-type="gen" xlink:type="simple">OR272343</ext-link> (nLSU).</p><fig id="F10" position="float" orientation="portrait"><object-id xmlns:xlink="http://www.w3.org/1999/xlink" content-type="doi" xlink:type="simple">10.3897/mycokeys.102.117067.figure10</object-id><object-id xmlns:xlink="http://www.w3.org/1999/xlink" content-type="arpha" xlink:type="simple">B37261A0-529B-5D75-8EEE-36B47AB858CE</object-id><label>Figure 10.</label><caption><p><italic><tp:taxon-name><tp:taxon-name-part taxon-name-part-type="genus" reg="Tropicoporus">Tropicoporus</tp:taxon-name-part><tp:taxon-name-part taxon-name-part-type="species" reg="tamilnaduensis">tamilnaduensis</tp:taxon-name-part></tp:taxon-name></italic> (MUBL1085 holotype) <bold>A</bold> tramal hyphae <bold>B</bold> contextual hyphae <bold>C</bold> hymenial setae <bold>D</bold> cystidioles <bold>E</bold> basidioles <bold>F</bold> basidia <bold>G</bold> Basidiospores. Scale bars: 5 µm.</p></caption><graphic xmlns:xlink="http://www.w3.org/1999/xlink" xlink:href="mycokeys-102-029-g010.jpg" position="float" orientation="portrait" xlink:type="simple" id="oo_979931.jpg"><uri content-type="original_file" xlink:type="simple">https://binary.pensoft.net/fig/979931</uri></graphic></fig></tp:treatment-sec><tp:treatment-sec sec-type="description" id="SECID0ERECI"><title>Description.</title><p><bold><italic>Basidiome</italic></bold> perennial, pileate, without distinctive odour or taste when fresh, woody hard and light in weight when dry. <bold><italic>Pilei</italic></bold> applanate to meagrely ungulate, projecting up to 5 cm, 8 cm wide and 4 cm thick at base; pileal surface glabrous, broadly zonate, sulcate, deeply irregularly cracked near attachment, brown (6E7), yellowish-brown (5F4) to golden brown (7F7) turning greyish-brown (5F3). <bold><italic>Margin</italic></bold> obtuse, 4 mm thick, light brown (6D5). <bold><italic>Pore surface</italic></bold> brown (6E6), sterile margin yellowish-brown (5E6), up to 2 mm wide; pores circular, 4–5 per mm; dissepiments thick, entire. <bold><italic>Context</italic></bold> homogenous, zonate, brown (6D7) to dark brown (6F8), woody hard, up to 2 cm thick. <bold><italic>Tubes</italic></bold> brown (6E6), up to 2 cm long, annual layers distinct, each stratum up to 0.3 cm long.</p></tp:treatment-sec><tp:treatment-sec sec-type="Hyphal structures" id="SECID0EZFCI"><title>Hyphal structures.</title><p>Hyphal system monomitic in the context and dimitic in the trama, tissue darkening with <abbrev xmlns:xlink="http://www.w3.org/1999/xlink" xlink:title="5% potassium hydroxide" id="ABBRID0E6FCI" xlink:type="simple">KOH</abbrev> without hyphal swelling.</p></tp:treatment-sec><tp:treatment-sec sec-type="Context" id="SECID0EDGCI"><title>Context.</title><p>Generative hyphae, thin to thick-walled, hyaline to golden yellow, simple septate, rarely branched, 2–5 μm diam.</p></tp:treatment-sec><tp:treatment-sec sec-type="Trama" id="SECID0EIGCI"><title>Trama.</title><p>Generative hyphae, dominant, thin to thick-walled, hyaline to pale yellow, septate, occasionally branched, 2–4 μm diam. Skeletal hyphae, thick-walled with narrow to wide lumen, yellowish-brown, aseptate, unbranched, 2–3.5 μm diam.</p></tp:treatment-sec><tp:treatment-sec sec-type="Hymenium" id="SECID0ENGCI"><title>Hymenium.</title><p>Hymenial setae dark brown, thick-walled, ventricose to subulate with sharp to blunt tips, 6–19 × 3.8–5 μm. Cystidia absent. Cystidioles hyaline, thin walled, ventricose to fusoid with elongated tapering apical portion, 10–45 × 2–5 μm. Basidia clavate to broadly clavate, 7–15 × 2.7–6.2 μm, with four sterigmata and a simple septum at the base. Basidioles clavate, 5–13 × 3.5–6 μm. Basidiospores broadly ellipsoid to subglobose, pale yellow in water, turning golden yellow to brown in <abbrev xmlns:xlink="http://www.w3.org/1999/xlink" xlink:title="5% potassium hydroxide" id="ABBRID0ETGCI" xlink:type="simple">KOH</abbrev>, thick-walled, smooth, <abbrev xmlns:xlink="http://www.w3.org/1999/xlink" xlink:title="cotton blue" id="ABBRID0EXGCI" xlink:type="simple">CB</abbrev> ̄, IKI ̄, (4.5–) 4.7–5.5 (–5.7) × (3.5–) 3.7–4.5 (–4.7) μm (n = 50/2), Q = 1.13 (Q range 1.05–1.25).</p></tp:treatment-sec><tp:treatment-sec sec-type="habitat" id="SECID0E2GCI"><title>Habitat and distribution.</title><p>Basidiomes are found on living trees of <italic><tp:taxon-name><tp:taxon-name-part taxon-name-part-type="genus" reg="Madhuca">Madhuca</tp:taxon-name-part><tp:taxon-name-part taxon-name-part-type="species" reg="longifolia">longifolia</tp:taxon-name-part></tp:taxon-name></italic> and <italic><tp:taxon-name><tp:taxon-name-part taxon-name-part-type="genus" reg="Prosopis">Prosopis</tp:taxon-name-part><tp:taxon-name-part taxon-name-part-type="species" reg="cineraria">cineraria</tp:taxon-name-part></tp:taxon-name></italic>, distributed in Cuddalore District, Tamil Nadu, India.</p></tp:treatment-sec><tp:treatment-sec sec-type="material" id="SECID0EXHCI"><title>Additional material examined.</title><p>India, Tamil Nadu, Cuddalore District, Thaiyalkunampattinam, Kanni Tamil Nadu; <named-content xmlns:xlink="http://www.w3.org/1999/xlink" content-type="dwc:verbatimCoordinates" xlink:type="simple"><named-content content-type="geo-json" specific-use="{&#34;type&#34;:&#34;Point&#34;,&#34;coordinates&#34;:[79.903889,11.837222]}" id="NCID0EAICI" xlink:type="simple">11°50'14"N, 79°54'14"E</named-content></named-content>; 31 Dec 2022; Malarvizhi Kaliyaperumal; on a living angiosperm tree (<italic><tp:taxon-name><tp:taxon-name-part taxon-name-part-type="genus" reg="Prosopis">Prosopis</tp:taxon-name-part><tp:taxon-name-part taxon-name-part-type="species" reg="cineraria">cineraria</tp:taxon-name-part></tp:taxon-name></italic>); MKDM02a (MUBL1086, Paratype); GenBank: <ext-link xmlns:xlink="http://www.w3.org/1999/xlink" xlink:href="OR272344" ext-link-type="gen" xlink:type="simple">OR272344</ext-link> (nLSU).</p></tp:treatment-sec><tp:treatment-sec sec-type="notes" id="SECID0EVICI"><title>Notes.</title><p><italic><tp:taxon-name><tp:taxon-name-part taxon-name-part-type="genus" reg="Tropicoporus">Tropicoporus</tp:taxon-name-part><tp:taxon-name-part taxon-name-part-type="species" reg="tamilnaduensis">tamilnaduensis</tp:taxon-name-part></tp:taxon-name></italic> and <italic><tp:taxon-name><tp:taxon-name-part taxon-name-part-type="genus" reg="Tropicoporus">T.</tp:taxon-name-part><tp:taxon-name-part taxon-name-part-type="species" reg="linteus">linteus</tp:taxon-name-part></tp:taxon-name></italic> are similar in having pileate sulcate basidiomes, zonate context and a mono-dimitic hyphal system with cystidioles. However, <italic><tp:taxon-name><tp:taxon-name-part taxon-name-part-type="genus" reg="Tropicoporus">T.</tp:taxon-name-part><tp:taxon-name-part taxon-name-part-type="species" reg="tamilnaduensis">tamilnaduensis</tp:taxon-name-part></tp:taxon-name></italic> differs from <italic><tp:taxon-name><tp:taxon-name-part taxon-name-part-type="genus" reg="Tropicoporus">T.</tp:taxon-name-part><tp:taxon-name-part taxon-name-part-type="species" reg="linteus">linteus</tp:taxon-name-part></tp:taxon-name></italic> in deeply-cracked basidiomes and smaller basidiospores (<xref ref-type="bibr" rid="B25">Tian et al. 2013</xref>; <xref ref-type="bibr" rid="B30">Wu et al. 2022</xref>). <italic><tp:taxon-name><tp:taxon-name-part taxon-name-part-type="genus" reg="Tropicoporus">Tropicoporus</tp:taxon-name-part><tp:taxon-name-part taxon-name-part-type="species" reg="tamilnaduensis">tamilnaduensis</tp:taxon-name-part></tp:taxon-name></italic> and <italic><tp:taxon-name><tp:taxon-name-part taxon-name-part-type="genus" reg="Tropicoporus">T.</tp:taxon-name-part><tp:taxon-name-part taxon-name-part-type="species" reg="rudis">rudis</tp:taxon-name-part></tp:taxon-name></italic> share a homogenous context, a mono-dimitic hyphal system and subglobose to broadly ellipsoid basidiospores, but <italic><tp:taxon-name><tp:taxon-name-part taxon-name-part-type="genus" reg="Tropicoporus">T.</tp:taxon-name-part><tp:taxon-name-part taxon-name-part-type="species" reg="tamilnaduensis">tamilnaduensis</tp:taxon-name-part></tp:taxon-name></italic> differs in having zonate, sulcate, deeply irregularlycracked basidiome and larger pores (4–5/mm) (<xref ref-type="bibr" rid="B30">Wu et al. 2022</xref>). <italic><tp:taxon-name><tp:taxon-name-part taxon-name-part-type="genus" reg="Tropicoporus">Tropicoporus</tp:taxon-name-part><tp:taxon-name-part taxon-name-part-type="species" reg="tamilnaduensis">tamilnaduensis</tp:taxon-name-part></tp:taxon-name></italic> differs from <italic><tp:taxon-name><tp:taxon-name-part taxon-name-part-type="genus" reg="Tropicoporus">T.</tp:taxon-name-part><tp:taxon-name-part taxon-name-part-type="species" reg="angustisulcatus">angustisulcatus</tp:taxon-name-part></tp:taxon-name></italic>, <italic><tp:taxon-name><tp:taxon-name-part taxon-name-part-type="genus" reg="Tropicoporus">T.</tp:taxon-name-part><tp:taxon-name-part taxon-name-part-type="species" reg="lineatus">lineatus</tp:taxon-name-part></tp:taxon-name></italic> and <italic><tp:taxon-name><tp:taxon-name-part taxon-name-part-type="genus" reg="Tropicoporus">T.</tp:taxon-name-part><tp:taxon-name-part taxon-name-part-type="species" reg="substratificans">substratificans</tp:taxon-name-part></tp:taxon-name></italic> in having sulcate and deeply cracked basidiomes and a mono-dimitic hyphal system, while <italic><tp:taxon-name><tp:taxon-name-part taxon-name-part-type="genus" reg="Tropicoporus">T.</tp:taxon-name-part><tp:taxon-name-part taxon-name-part-type="species" reg="angustisulcatus">angustisulcatus</tp:taxon-name-part></tp:taxon-name></italic>, <italic><tp:taxon-name><tp:taxon-name-part taxon-name-part-type="genus" reg="Tropicoporus">T.</tp:taxon-name-part><tp:taxon-name-part taxon-name-part-type="species" reg="lineatus">lineatus</tp:taxon-name-part></tp:taxon-name></italic> and <italic><tp:taxon-name><tp:taxon-name-part taxon-name-part-type="genus" reg="Tropicoporus">T.</tp:taxon-name-part><tp:taxon-name-part taxon-name-part-type="species" reg="substratificans">substratificans</tp:taxon-name-part></tp:taxon-name></italic> have basidiomes with velutinate to glabrous, uncracked pilear surface and a dimitic hyphal system (<xref ref-type="bibr" rid="B31">Zhou et al. 2015</xref>; <xref ref-type="bibr" rid="B30">Wu et al. 2022</xref>). <italic><tp:taxon-name><tp:taxon-name-part taxon-name-part-type="genus" reg="Tropicoporus">Tropicoporus</tp:taxon-name-part><tp:taxon-name-part taxon-name-part-type="species" reg="tamilnaduensis">tamilnaduensis</tp:taxon-name-part></tp:taxon-name></italic> resembles <italic><tp:taxon-name><tp:taxon-name-part taxon-name-part-type="genus" reg="Tropicoporus">T.</tp:taxon-name-part><tp:taxon-name-part taxon-name-part-type="species" reg="excentrodendri">excentrodendri</tp:taxon-name-part></tp:taxon-name></italic>, <italic><tp:taxon-name><tp:taxon-name-part taxon-name-part-type="genus" reg="Tropicoporus">T.</tp:taxon-name-part><tp:taxon-name-part taxon-name-part-type="species" reg="dependens">dependens</tp:taxon-name-part></tp:taxon-name></italic> and <italic><tp:taxon-name><tp:taxon-name-part taxon-name-part-type="genus" reg="Tropicoporus">T.</tp:taxon-name-part><tp:taxon-name-part taxon-name-part-type="species" reg="sideroxylicola">sideroxylicola</tp:taxon-name-part></tp:taxon-name></italic> by sharing concentrically zonate, sulcate, cracked to rimose pilear surface; however, the former differs by having a mono-dimitic hyphal system (<xref ref-type="bibr" rid="B31">Zhou et al. 2015</xref>; <xref ref-type="bibr" rid="B22">Salvador-Montoya et al. 2018</xref>). <italic><tp:taxon-name><tp:taxon-name-part taxon-name-part-type="genus" reg="Tropicoporus">Tropicoporus</tp:taxon-name-part><tp:taxon-name-part taxon-name-part-type="species" reg="tamilnaduensis">tamilnaduensis</tp:taxon-name-part></tp:taxon-name></italic> and <italic><tp:taxon-name><tp:taxon-name-part taxon-name-part-type="genus" reg="Tropicoporus">T.</tp:taxon-name-part><tp:taxon-name-part taxon-name-part-type="species" reg="guanacastensis">guanacastensis</tp:taxon-name-part></tp:taxon-name></italic> are similar in having a mono-dimitic hyphal system; however, <italic><tp:taxon-name><tp:taxon-name-part taxon-name-part-type="genus" reg="Tropicoporus">T.</tp:taxon-name-part><tp:taxon-name-part taxon-name-part-type="species" reg="tamilnaduensis">tamilnaduensis</tp:taxon-name-part></tp:taxon-name></italic> has ungulate, sulcate, deeply irregularly cracked basidiomes with larger pores (4–7/mm) and broadly ellipsoid to subglobose spores (4.5–5.7 × 3.5–4.7 μm) (<xref ref-type="bibr" rid="B31">Zhou et al. 2015</xref>). Although sharing a mono-dimitic hyphal system, <italic><tp:taxon-name><tp:taxon-name-part taxon-name-part-type="genus" reg="Tropicoporus">T.</tp:taxon-name-part><tp:taxon-name-part taxon-name-part-type="species" reg="tamilnaduensis">tamilnaduensis</tp:taxon-name-part></tp:taxon-name></italic> differs from <italic><tp:taxon-name><tp:taxon-name-part taxon-name-part-type="genus" reg="Tropicoporus">T.</tp:taxon-name-part><tp:taxon-name-part taxon-name-part-type="species" reg="flabellatus">flabellatus</tp:taxon-name-part></tp:taxon-name></italic> by having sulcate, deeply irregularly cracked basidiomes, cystidioles and larger pores (4–7/mm) with homogenous context (<xref ref-type="bibr" rid="B19">Lima et al. 2022</xref>). <italic><tp:taxon-name><tp:taxon-name-part taxon-name-part-type="genus" reg="Tropicoporus">Tropicoporus</tp:taxon-name-part><tp:taxon-name-part taxon-name-part-type="species" reg="tamilnaduensis">tamilnaduensis</tp:taxon-name-part></tp:taxon-name></italic> varies from <italic><tp:taxon-name><tp:taxon-name-part taxon-name-part-type="genus" reg="Tropicoporus">T.</tp:taxon-name-part><tp:taxon-name-part taxon-name-part-type="species" reg="drechsleri">drechsleri</tp:taxon-name-part></tp:taxon-name></italic> by having sulcate, deeply irregularly cracked basidiomes and broadly ellipsoid to ellipsoid basidiospores (4.5–5.7 × 3.5–4.7 μm) (<xref ref-type="bibr" rid="B22">Salvador-Montoya et al. 2018</xref>).</p></tp:treatment-sec><ref-list><ref id="B25"><mixed-citation xmlns:xlink="http://www.w3.org/1999/xlink" xlink:type="simple"><person-group><name name-style="western"><surname>Tian</surname><given-names>XM</given-names></name><name name-style="western"><surname>Yu</surname><given-names>HY</given-names></name><name name-style="western"><surname>Zhou</surname><given-names>LW</given-names></name><name name-style="western"><surname>Decock</surname><given-names>C</given-names></name><name name-style="western"><surname>Vlasák</surname><given-names>J</given-names></name><name name-style="western"><surname>Dai</surname><given-names>YC</given-names></name></person-group> (<year>2013</year>) <article-title>Phylogeny and taxonomy of the <italic><tp:taxon-name><tp:taxon-name-part taxon-name-part-type="genus">Inonotus</tp:taxon-name-part><tp:taxon-name-part taxon-name-part-type="species">linteus</tp:taxon-name-part></tp:taxon-name></italic> complex.</article-title><source>Fungal Diversity</source><volume>58</volume>(<issue>1</issue>): <fpage>159</fpage>–<lpage>169</lpage>. <ext-link xlink:href="10.1007/s13225-012-0202-9" ext-link-type="doi" xlink:type="simple">https://doi.org/10.1007/s13225-012-0202-9</ext-link></mixed-citation></ref><ref id="B30"><mixed-citation xmlns:xlink="http://www.w3.org/1999/xlink" xlink:type="simple"><person-group><name name-style="western"><surname>Wu</surname><given-names>F</given-names></name><name name-style="western"><surname>Zhou</surname><given-names>LW</given-names></name><name name-style="western"><surname>Vlasák</surname><given-names>J</given-names></name><name name-style="western"><surname>Dai</surname><given-names>YC</given-names></name></person-group> (<year>2022</year>) <article-title>Global diversity and systematics of <tp:taxon-name><tp:taxon-name-part taxon-name-part-type="family">Hymenochaetaceae</tp:taxon-name-part></tp:taxon-name> with poroid hymenophore.</article-title><source>Fungal Diversity</source><volume>113</volume>(<issue>1</issue>): <fpage>1</fpage>–<lpage>192</lpage>. <ext-link xlink:href="10.1007/s13225-021-00496-4" ext-link-type="doi" xlink:type="simple">https://doi.org/10.1007/s13225-021-00496-4</ext-link></mixed-citation></ref><ref id="B31"><mixed-citation xmlns:xlink="http://www.w3.org/1999/xlink" xlink:type="simple"><person-group><name name-style="western"><surname>Zhou</surname><given-names>LW</given-names></name><name name-style="western"><surname>Vlasák</surname><given-names>J</given-names></name><name name-style="western"><surname>Decock</surname><given-names>C</given-names></name><name name-style="western"><surname>Assefa</surname><given-names>A</given-names></name><name name-style="western"><surname>Stenlid</surname><given-names>J</given-names></name><name name-style="western"><surname>Abate</surname><given-names>D</given-names></name><name name-style="western"><surname>Wu</surname><given-names>SH</given-names></name><name name-style="western"><surname>Dai</surname><given-names>YC</given-names></name></person-group> (<year>2015</year>) <article-title>Global diversity and taxonomy of the <italic><tp:taxon-name><tp:taxon-name-part taxon-name-part-type="genus">Inonotus</tp:taxon-name-part><tp:taxon-name-part taxon-name-part-type="species">linteus</tp:taxon-name-part></tp:taxon-name></italic> complex (<tp:taxon-name><tp:taxon-name-part taxon-name-part-type="order">Hymenochaetales</tp:taxon-name-part></tp:taxon-name>, <tp:taxon-name><tp:taxon-name-part taxon-name-part-type="phylum">Basidiomycota</tp:taxon-name-part></tp:taxon-name>): <italic><tp:taxon-name><tp:taxon-name-part taxon-name-part-type="genus">Sanghuangporus</tp:taxon-name-part></tp:taxon-name></italic> gen. nov., <italic><tp:taxon-name><tp:taxon-name-part taxon-name-part-type="genus">Tropicoporus</tp:taxon-name-part><tp:taxon-name-part taxon-name-part-type="species">excentrodendri</tp:taxon-name-part></tp:taxon-name></italic> and <italic><tp:taxon-name><tp:taxon-name-part taxon-name-part-type="genus">T.</tp:taxon-name-part><tp:taxon-name-part taxon-name-part-type="species">guanacastensis</tp:taxon-name-part></tp:taxon-name></italic> gen. et spp. nov., and 17 new combinations.</article-title><source>Fungal Diversity</source><volume>77</volume>(<issue>1</issue>): <fpage>335</fpage>–<lpage>347</lpage>. <ext-link xlink:href="10.1007/s13225-015-0335-8" ext-link-type="doi" xlink:type="simple">https://doi.org/10.1007/s13225-015-0335-8</ext-link></mixed-citation></ref><ref id="B22"><mixed-citation xmlns:xlink="http://www.w3.org/1999/xlink" xlink:type="simple"><person-group><name name-style="western"><surname>Salvador-Montoya</surname><given-names>CA</given-names></name><name name-style="western"><surname>Costa-Rezende</surname><given-names>DH</given-names></name><name name-style="western"><surname>Ferreira-Lopes</surname><given-names>V</given-names></name><name name-style="western"><surname>Borba-Silva</surname><given-names>MA</given-names></name><name name-style="western"><surname>Popoff</surname><given-names>OF</given-names></name></person-group> (<year>2018</year>) <article-title><italic><tp:taxon-name><tp:taxon-name-part taxon-name-part-type="genus">Tropicoporus</tp:taxon-name-part><tp:taxon-name-part taxon-name-part-type="species">drechsleri</tp:taxon-name-part></tp:taxon-name></italic> (<tp:taxon-name><tp:taxon-name-part taxon-name-part-type="order">Hymenochaetales</tp:taxon-name-part></tp:taxon-name>, <tp:taxon-name><tp:taxon-name-part taxon-name-part-type="phylum">Basidiomycota</tp:taxon-name-part></tp:taxon-name>), a new species in the “<italic><tp:taxon-name><tp:taxon-name-part taxon-name-part-type="genus">Inonotus</tp:taxon-name-part><tp:taxon-name-part taxon-name-part-type="species">linteus</tp:taxon-name-part></tp:taxon-name></italic>” complex from Northern Argentina.</article-title><source>Phytotaxa</source><volume>338</volume>: <fpage>075</fpage>–<lpage>089</lpage>. <ext-link xlink:href="10.11646/phytotaxa.338.1.6" ext-link-type="doi" xlink:type="simple">https://doi.org/10.11646/phytotaxa.338.1.6</ext-link></mixed-citation></ref><ref id="B19"><mixed-citation xmlns:xlink="http://www.w3.org/1999/xlink" xlink:type="simple"><person-group><name name-style="western"><surname>Lima</surname><given-names>VX</given-names></name><name name-style="western"><surname>de Oliveira</surname><given-names>VRT</given-names></name><name name-style="western"><surname>de Lima-Júnior</surname><given-names>NC</given-names></name><name name-style="western"><surname>Oliveira-Filho</surname><given-names>JRC</given-names></name><name name-style="western"><surname>Santos</surname><given-names>C</given-names></name><name name-style="western"><surname>Lima</surname><given-names>N</given-names></name><name name-style="western"><surname>Gibertoni</surname><given-names>TB</given-names></name></person-group> (<year>2022</year>) <article-title>Taxonomy and phylogenetic analysis reveal one new genus and three new species in <italic><tp:taxon-name><tp:taxon-name-part taxon-name-part-type="genus">Inonotus</tp:taxon-name-part></tp:taxon-name></italic><italic>s.l.</italic> (<tp:taxon-name><tp:taxon-name-part taxon-name-part-type="family">Hymenochaetaceae</tp:taxon-name-part></tp:taxon-name>) from Brazil. Cryptogamie.</article-title><source>Mycologie</source><volume>43</volume>(<issue>1</issue>): <fpage>1</fpage>–<lpage>21</lpage>. <ext-link xlink:href="10.5252/cryptogamie-mycologie2022v43a1" ext-link-type="doi" xlink:type="simple">https://doi.org/10.5252/cryptogamie-mycologie2022v43a1</ext-link></mixed-citation></ref></ref-list></tp:taxon-treatment>
