# Supplementary material for: ﻿New species of Tropicoporus (Basidiomycota, Hymenochaetales, Hymenochaetaceae) from India, with a key to Afro-Asian Tropicoporus species
Source: MycoKeys. 2024 Feb 5;102:29–54. doi: 10.3897/mycokeys.102.117067 (PMC10862346; doi:10.3897/mycokeys.102.117067)
Supplement: Supplementary material 1 — Pairwise distance matrix, based on nucleotide sequences of four new Tropicoporus spp. and its related species [file mycokeys-102-029-s001.xls]

## Sheet: MatrixOutput
		Supplementary Table 1. Pairwise distance matrix based on nucleotide sequences of four new Tropicoporus spp. and it's related taxa
			Fomitiporella caryophylli CBS 448.76	Fulvifomes centroamericanus JV0611_III	Fulvifomes elaeodendri CMW47825	Fulvifomes nilgheriensis CBS 209.36	Fulvifomes thailandicus LWZ 2014073-11	Inonotus pachyphloeus Wu 0407.6	Phellinus laevigatus CBS 122.40	Phellinus populicola CBS 638.75	Phylloporia nodostipitata FLOR:51153	Sanghuangporus alpinus Cui12485	Sanghuangporus baumii Cui 11769	Sanghuangporus lonicericola Dai 8376	Sanghuangporus quercicola Dai 13947	Sanghuangporus sanghuang Cui 14419	Sanghuangporus vaninii DMR 95-1-T	Sanghuangporus vitexicola Wu 2006-21	Sanghuangporus weigelae Dai 16077	Sanghuangporus zonatus Dai 10841	Tropicoporus angustisulcatus Dai 17409	Tropicoporus angustisulcatus JV 1808/83	Tropicoporus boehmeriae LWZ 20140729-10	Tropicoporus boehmeriae LWZ 20140729-13	Tropicoporus boehmeriae Dai 20522	Tropicoporus boehmeriae Dai 20617	Tropicoporus cubensis MUCL 47113	Tropicoporus cubensis MUCL 47079	Tropicoporus dependens JV 0409/12-J	Tropicoporus detonsus CBS 617.89	Tropicoporus detonsus IDR 1300012986	Tropicoporus drechsleri CTES:570140	Tropicoporus drechsleri CTES:570144	Tropicoporus excentrodendri Yuan 6234	Tropicoporus excentrodendri Yuan 6229	Tropicoporus flabellatus VRTO873	Tropicoporus guanacastensis O 19228	Tropicoporus guanacastensis JV 1408 25	Tropicoporus hainanicus Dai 17705	Tropicoporus lineatus Dai 21196	Tropicoporus linteus JV 0904/64	Tropicoporus linteus JV 0904/140	Tropicoporus minor Dai 21139	Tropicoporus minus Dai 18487A	Tropicoporus minus Dai 21183	Tropicoporus nullisetus VXLF616	Tropicoporus nullisetus VRTO195	Tropicoporus pseudolinteus JV0402/35-K	Tropicoporus pseudolinteus JV 0312/22.10-J
		Fomitiporella caryophylli CBS 448.76		0.0116402	0.0111192	0.0113686	0.0108609	0.0116071	0.0103364	0.00985456	0.0131967	0.00945127	0.00972813	0.00906726	0.00957425	0.00933068	0.00910981	0.0101937	0.00983291	0.0092486	0.0103167	0.00994267	0.00970139	0.0101484	0.00930075	0.00932402	0.0104472	0.0105123	0.0115398	0.0108246	0.0135896	0.0107559	0.0106788	0.0264953	0.0264953	0.0108946	0.0262267	0.0113526	0.00946503	0.0100619	0.00894164	0.009327	0.010732	0.0108455	0.0106814	0.0111209	0.0125322	0.00977771	0.0265802
		Fulvifomes centroamericanus JV0611_III	0.154391		0.00701144	0.00864413	0.00715214	0.0122408	0.0102234	0.0108146	0.0105577	0.0121435	0.0124834	0.0120965	0.0129831	0.0125292	0.0130184	0.0112416	0.0122407	0.0121043	0.0121823	0.011706	0.0111509	0.0118054	0.0114147	0.0115357	0.0119728	0.0118762	0.0119447	0.011505	0.0138242	0.0121825	0.0120187	0.0262835	0.0262835	0.012837	0.0242649	0.0121642	0.0112971	0.01218	0.0109863	0.0114915	0.0120512	0.0118842	0.0118285	0.0117707	0.0134576	0.0130008	0.0259394
		Fulvifomes elaeodendri CMW47825	0.148605	0.0671463		0.0084418	0.00516806	0.0119989	0.0104201	0.0104823	0.0109189	0.010747	0.0104799	0.0107352	0.0114556	0.0111962	0.0114905	0.0103167	0.011266	0.010431	0.010521	0.010453	0.0104521	0.0111873	0.0106713	0.010818	0.0114315	0.0112256	0.0117916	0.0112091	0.0139913	0.0109672	0.0109933	0.0257455	0.0257455	0.0119909	0.0243535	0.0117829	0.0112903	0.0107676	0.00986764	0.0101147	0.0116812	0.0114599	0.0115045	0.0118338	0.0131957	0.0112904	0.0263481
		Fulvifomes nilgheriensis CBS 209.36	0.160457	0.0928786	0.0868716		0.00766504	0.0118719	0.0106365	0.0102567	0.0112865	0.0100776	0.00989547	0.0105565	0.0115713	0.0104322	0.0108599	0.0101757	0.0103351	0.0104763	0.0109323	0.0103695	0.0106733	0.0110155	0.0107934	0.0107987	0.0118607	0.0110775	0.0123324	0.0111183	0.0130597	0.0115927	0.0116823	0.0264093	0.0264093	0.0116111	0.0258006	0.0117694	0.0117316	0.0106233	0.0102654	0.0102402	0.0112298	0.0112251	0.0111235	0.0109455	0.0127848	0.0110199	0.0271599
		Fulvifomes thailandicus LWZ 2014073-11	0.130203	0.0629597	0.0395221	0.0759102		0.0121878	0.0114865	0.011771	0.0110745	0.0112969	0.0110493	0.0114532	0.0116455	0.0111437	0.0116679	0.0114064	0.0117684	0.011364	0.0112276	0.0111489	0.0104353	0.0111735	0.0107397	0.0108108	0.0113533	0.0108357	0.0125421	0.0114073	0.0144602	0.010699	0.0107138	0.0232979	0.0232979	0.0117309	0.0242652	0.0119012	0.0110776	0.0111594	0.0101129	0.0104624	0.0110975	0.0108973	0.0109487	0.0116361	0.0130699	0.0121804	0.0223668
		Inonotus pachyphloeus Wu 0407.6	0.140159	0.161316	0.159923	0.155559	0.146954		0.00970843	0.0107114	0.0116204	0.0097454	0.00980169	0.00988437	0.0116534	0.00962974	0.0110001	0.0100393	0.0098823	0.00960308	0.00858916	0.00849296	0.00834491	0.00891131	0.00863492	0.00862534	0.00883784	0.0085624	0.00998202	0.00932441	0.0112168	0.00966992	0.00966553	0.024687	0.024687	0.0103855	0.0248027	0.0100563	0.00865622	0.00890091	0.00777098	0.0074927	0.0100335	0.00984149	0.0098197	0.00943111	0.0102246	0.0102324	0.0250132
		Phellinus laevigatus CBS 122.40	0.145018	0.156536	0.146843	0.152008	0.154029	0.118185		0.00548113	0.011174	0.0103088	0.0100914	0.0106046	0.0119217	0.010098	0.0111461	0.0107024	0.0100354	0.011094	0.00970887	0.00943562	0.0103268	0.0106823	0.0101134	0.0100849	0.0107575	0.0102946	0.0109397	0.0112546	0.0137424	0.0104178	0.0104406	0.0269401	0.0269401	0.0115927	0.0235475	0.0108799	0.0106043	0.00978755	0.00997406	0.0102419	0.0104211	0.0104415	0.010616	0.0108922	0.0119119	0.01062	0.0233828
		Phellinus populicola CBS 638.75	0.142352	0.158454	0.149513	0.156413	0.148777	0.128604	0.0408454		0.01229	0.0109572	0.0110721	0.0111786	0.0114867	0.010822	0.011443	0.0110339	0.0107776	0.0109677	0.0106527	0.0103498	0.0107735	0.0113953	0.0107498	0.0108482	0.010565	0.00981566	0.0106566	0.0106001	0.0126754	0.010264	0.0101945	0.0262849	0.0262849	0.0118935	0.0209388	0.0103212	0.010884	0.0113358	0.0094967	0.0101278	0.0105544	0.0104139	0.0106106	0.0104675	0.0110058	0.0114884	0.0227196
		Phylloporia nodostipitata FLOR:51153	0.190372	0.159766	0.160642	0.16412	0.149201	0.165412	0.177262	0.194552		0.0106119	0.0108932	0.0116613	0.0132558	0.0112147	0.0117948	0.0121151	0.0105281	0.0122238	0.0118396	0.0119273	0.0112629	0.0116882	0.0116878	0.0115484	0.0112629	0.0111749	0.0115999	0.0115275	0.014283	0.0113103	0.0113197	0.0244475	0.0244475	0.0118958	0.0224203	0.0110327	0.0116344	0.0123117	0.0106067	0.0105374	0.01284	0.0131609	0.0131863	0.011086	0.0121979	0.0110983	0.0245257
		Sanghuangporus alpinus Cui12485	0.125002	0.157418	0.149289	0.144902	0.137973	0.113538	0.118724	0.129049	0.170824		0.00419753	0.00394202	0.0056044	0.00412762	0.00523493	0.00582641	0.00288803	0.00527098	0.00725911	0.00752495	0.00716	0.00744697	0.00704448	0.00694738	0.00695766	0.00727901	0.0077164	0.00766776	0.00964107	0.00785555	0.0078216	0.0188182	0.0188182	0.00770935	0.0186106	0.00806896	0.00763555	0.00810633	0.00726887	0.00701766	0.00837686	0.00859253	0.00858431	0.00825876	0.00850699	0.0030315	0.0200174
		Sanghuangporus baumii Cui 11769	0.122989	0.160077	0.151997	0.145658	0.139659	0.11443	0.119717	0.129265	0.170149	0.0254577		0.00348303	0.00554274	0.00377174	0.00489471	0.00563063	0.00443158	0.00469013	0.00802298	0.00802381	0.00741878	0.00772044	0.00721021	0.00710787	0.00757135	0.00792371	0.00865147	0.00796295	0.010097	0.00839934	0.00837547	0.020263	0.020263	0.00783585	0.020825	0.00881412	0.00795165	0.00867235	0.0071133	0.00693724	0.00899925	0.00887602	0.00900992	0.00881559	0.00921419	0.00471958	0.0206763
		Sanghuangporus lonicericola Dai 8376	0.13414	0.171196	0.157435	0.162001	0.147087	0.120469	0.127239	0.142436	0.181542	0.0240228	0.0153397		0.00651122	0.00387021	0.00554232	0.00496201	0.004031	0.00488036	0.00809325	0.00830938	0.00789069	0.00806082	0.00745818	0.00741737	0.00769836	0.00824058	0.00828996	0.00814012	0.0101422	0.00825164	0.00812854	0.0200184	0.0200184	0.00866425	0.0179064	0.00850091	0.00783455	0.00882867	0.00776091	0.00737925	0.00918113	0.00926357	0.00916071	0.00835861	0.00900259	0.00459169	0.0193135
		Sanghuangporus quercicola Dai 13947	0.141508	0.182779	0.173941	0.177405	0.157748	0.134062	0.143257	0.15459	0.187076	0.0436521	0.0434303	0.0508686		0.00487924	0.00505556	0.00688682	0.00528726	0.00577789	0.00892364	0.00901154	0.00826888	0.00857072	0.00818842	0.00812974	0.00852496	0.00884386	0.00996947	0.00963985	0.0116431	0.00937641	0.00933409	0.0225697	0.0225697	0.00969348	0.0214787	0.00958705	0.00955647	0.00952421	0.00889672	0.00860873	0.0104458	0.0105314	0.0106071	0.0091182	0.00944347	0.00570729	0.0237668
		Sanghuangporus sanghuang Cui 14419	0.122353	0.159189	0.152365	0.145965	0.1352	0.10685	0.123424	0.132935	0.16809	0.0212274	0.0226115	0.0262013	0.0327009		0.00469322	0.00588524	0.00424475	0.00556997	0.00732744	0.00757419	0.00698278	0.00725461	0.00672646	0.00669471	0.00764377	0.00784124	0.00843908	0.00784231	0.00987491	0.00845597	0.00836104	0.0187053	0.0187053	0.00816136	0.0202663	0.00851459	0.00756986	0.00768592	0.00764014	0.00725082	0.00851907	0.00873204	0.0087277	0.00802832	0.00880092	0.00391012	0.021363
		Sanghuangporus vaninii DMR 95-1-T	0.136473	0.179562	0.159466	0.167473	0.152624	0.126369	0.136421	0.148815	0.182126	0.0341524	0.0362877	0.0363706	0.0389606	0.0253916		0.0067261	0.00545435	0.00626832	0.00806038	0.00829494	0.00836439	0.00888086	0.00832271	0.0082981	0.00818753	0.00854604	0.00910671	0.00846616	0.0103431	0.00867301	0.00853184	0.020864	0.020864	0.00935004	0.0196861	0.00881044	0.00849782	0.0084957	0.00904275	0.00855849	0.0094883	0.00968103	0.00961568	0.00917011	0.00953842	0.00536416	0.021843
		Sanghuangporus vitexicola Wu 2006-21	0.138136	0.165296	0.160914	0.157895	0.143963	0.117975	0.140452	0.147193	0.183157	0.0451717	0.0427694	0.0419576	0.0686663	0.046036	0.0596093		0.00609608	0.00417854	0.00811981	0.00818194	0.00804864	0.00855785	0.00783639	0.00777436	0.0088047	0.00898064	0.00877685	0.00831157	0.0105265	0.00838016	0.00820299	0.0212048	0.0212048	0.00904448	0.0201094	0.0090447	0.00861643	0.0091254	0.00811248	0.00812088	0.00922596	0.00917925	0.00908961	0.00872261	0.00945319	0.00660389	0.0211202
		Sanghuangporus weigelae Dai 16077	0.129502	0.160165	0.155203	0.147813	0.143925	0.112056	0.122313	0.134818	0.17106	0.0126207	0.0278075	0.0270833	0.046105	0.0227787	0.0396572	0.0513197		0.00535	0.00709558	0.00737518	0.00732844	0.00763735	0.00728853	0.00717099	0.00743549	0.0076625	0.00815861	0.00759444	0.00955443	0.0083742	0.00833991	0.0184416	0.0184416	0.0077552	0.0196955	0.00868016	0.00768904	0.00752973	0.00751116	0.0070744	0.00813233	0.00825491	0.00825006	0.00821167	0.00882239	0.00319439	0.0198416
		Sanghuangporus zonatus Dai 10841	0.133794	0.17203	0.161358	0.157812	0.144793	0.119859	0.142332	0.147329	0.186308	0.0383231	0.0329596	0.0336671	0.0644203	0.0406795	0.0555684	0.0286519	0.0423266		0.00843725	0.00818685	0.00796459	0.00824407	0.00791136	0.00790238	0.0081645	0.00823651	0.0087243	0.0079699	0.0101986	0.00861896	0.00850841	0.0212399	0.0212399	0.00935661	0.0201965	0.00893984	0.00834695	0.00911872	0.00778344	0.00781011	0.00958264	0.00947007	0.00939396	0.00862722	0.00956557	0.00580099	0.022186
		Tropicoporus angustisulcatus Dai 17409	0.122817	0.157508	0.144893	0.150358	0.142061	0.0957346	0.126239	0.140331	0.156134	0.0955977	0.0937528	0.0978207	0.115945	0.0915274	0.102694	0.111441	0.097462	0.111238		0.00178216	0.00643342	0.00695509	0.00670232	0.00664907	0.0080278	0.00800009	0.00819598	0.007715	0.0091965	0.00806418	0.00811025	0.0213104	0.0213104	0.00783694	0.0192228	0.00896458	0.0057273	0.00371345	0.00741393	0.00717853	0.00778428	0.00771192	0.00755964	0.00763755	0.00892104	0.0079629	0.0195328
		Tropicoporus angustisulcatus JV 1808/83	0.123583	0.160033	0.147549	0.151127	0.145557	0.0983597	0.129837	0.142432	0.154968	0.099111	0.0963462	0.100339	0.117805	0.0950178	0.107654	0.113981	0.101008	0.112095	0.00539767		0.00651377	0.00704622	0.0066986	0.00663787	0.00785006	0.00793959	0.00811346	0.00755982	0.00903599	0.00776421	0.00781493	0.0209847	0.0209847	0.00790884	0.0180771	0.008601	0.00594075	0.00388343	0.00719874	0.00701377	0.00780861	0.00773873	0.00761754	0.00734039	0.00880893	0.00821513	0.0188417
		Tropicoporus boehmeriae LWZ 20140729-10	0.118011	0.147981	0.138587	0.14199	0.133917	0.0946243	0.121875	0.138798	0.15608	0.0804744	0.0804136	0.0844168	0.0980045	0.0758407	0.0906961	0.096361	0.0847964	0.090677	0.0724561	0.0763489		0.00158636	0.00236613	0.00245594	0.00761556	0.00787608	0.00819042	0.00819591	0.00959963	0.00782751	0.00777146	0.0202043	0.0202043	0.00788186	0.0185577	0.00834802	0.0063994	0.00719095	0.00676662	0.00685954	0.00783283	0.00780825	0.00773947	0.00771477	0.00831276	0.00792759	0.0154636
		Tropicoporus boehmeriae LWZ 20140729-13	0.12265	0.154252	0.145251	0.147223	0.13995	0.0985837	0.124905	0.142348	0.161685	0.0817702	0.0825599	0.0873216	0.10188	0.0771085	0.095124	0.100797	0.0861248	0.0950299	0.0764437	0.0804418	0.00345008		0.00250287	0.00261666	0.00795358	0.00812374	0.00839791	0.00842229	0.00988209	0.00830203	0.00824251	0.0205328	0.0205328	0.00796407	0.0186841	0.00856705	0.00673265	0.00782217	0.00710145	0.0072083	0.00815794	0.00813622	0.00806203	0.0079843	0.00868742	0.00823578	0.0155478
		Tropicoporus boehmeriae Dai 20522	0.120359	0.150631	0.14433	0.146063	0.137485	0.0988486	0.123945	0.141201	0.158631	0.0830655	0.0838463	0.086834	0.10019	0.0759913	0.0936395	0.0985434	0.0873715	0.0942367	0.0757806	0.0796289	0.00812926	0.0103922		0.00101833	0.00774747	0.00791506	0.00844406	0.00850247	0.00981516	0.00760436	0.00752766	0.0200882	0.0200882	0.00790995	0.0196533	0.00877617	0.00652422	0.00729458	0.00695991	0.00697423	0.00809973	0.00806215	0.00799713	0.00788406	0.00873583	0.0077174	0.017017
		Tropicoporus boehmeriae Dai 20617	0.119536	0.149693	0.14344	0.146076	0.13657	0.0988699	0.122338	0.141197	0.15862	0.0838608	0.0846418	0.08765	0.101098	0.0768315	0.0945322	0.0993028	0.0881723	0.0950634	0.0750428	0.0788869	0.00882286	0.0111064	0.00132535		0.00774475	0.0078831	0.00842024	0.00844234	0.00973563	0.00775777	0.00766464	0.0196798	0.0196798	0.00784811	0.0196397	0.00882047	0.00650496	0.00726258	0.00701399	0.00703358	0.00803174	0.00797929	0.00791479	0.00796767	0.00882498	0.00761173	0.0171521
		Tropicoporus cubensis MUCL 47113	0.127352	0.159634	0.146712	0.157567	0.143553	0.105661	0.139314	0.13718	0.164611	0.0868206	0.0873339	0.092853	0.104372	0.0860087	0.101793	0.10826	0.0895249	0.100824	0.0841504	0.087591	0.0766674	0.0808786	0.0783383	0.0799956		0.00238481	0.00566979	0.00815134	0.0100495	0.00532339	0.00531928	0.0185638	0.0185638	0.00798529	0.01264	0.00554866	0.00792341	0.0079684	0.00698233	0.00670814	0.00766211	0.0075163	0.00753806	0.00631814	0.00698359	0.00756151	0.0128306
		Tropicoporus cubensis MUCL 47079	0.126021	0.154316	0.140847	0.1453	0.136601	0.103838	0.132349	0.130002	0.164247	0.0844707	0.0850495	0.0871717	0.0981502	0.0836595	0.0969766	0.10323	0.0889803	0.0946106	0.0805965	0.0840604	0.0716002	0.0748276	0.0732795	0.074891	0.00768781		0.00552908	0.00813846	0.0100678	0.005094	0.00505693	0.0187152	0.0187152	0.00815709	0.0115149	0.00512866	0.00798654	0.00825451	0.00685449	0.00679854	0.00776651	0.00761634	0.00761606	0.00607837	0.00707332	0.00777434	0.0115089
		Tropicoporus dependens JV 0409/12-J	0.141683	0.164043	0.167203	0.17924	0.161177	0.119575	0.14506	0.147236	0.184862	0.110988	0.110813	0.111508	0.125199	0.106856	0.12286	0.128489	0.111063	0.121195	0.0929944	0.0963415	0.0870416	0.0909843	0.0863532	0.0855257	0.0479905	0.0419675		0.00852462	0.0104954	0.00500062	0.00470943	0.0200624	0.0200624	0.00893336	0.00739302	0.00383039	0.0076754	0.00866971	0.00671152	0.00715411	0.00829688	0.00822938	0.00831353	0.00490226	0.00571162	0.00836029	0.012001
		Tropicoporus detonsus CBS 617.89	0.136752	0.15742	0.152492	0.144636	0.14648	0.105421	0.137199	0.149587	0.169313	0.101486	0.101173	0.102706	0.117289	0.0973165	0.106091	0.118921	0.101764	0.108046	0.0874782	0.0906429	0.0669719	0.0708599	0.0699585	0.0692013	0.0738106	0.0701542	0.0891699		0.00138965	0.00826465	0.00820043	0.0182064	0.0182064	0.00502814	0.0173204	0.00791297	0.00664217	0.00790653	0.00730018	0.00717513	0.00615762	0.00596439	0.00592054	0.00711802	0.00953666	0.00805316	0.0173985
		Tropicoporus detonsus IDR 1300012986	0.166183	0.184511	0.178897	0.172033	0.173035	0.129292	0.163294	0.175733	0.201825	0.121414	0.12095	0.119378	0.137704	0.116167	0.122615	0.140462	0.12183	0.12671	0.100956	0.104874	0.075379	0.08039	0.0771508	0.076224	0.087046	0.083676	0.104758	0.00243386		0.0103031	0.010237	0.0187904	0.0187904	0.00556314	0.0170883	0.0094012	0.00783815	0.00959368	0.00905921	0.00890591	0.00753969	0.00725507	0.00718717	0.00885763	0.0104594	0.0101209	0.0172855
		Tropicoporus drechsleri CTES:570140	0.127044	0.163765	0.154856	0.16051	0.141693	0.107244	0.129669	0.137168	0.171301	0.0985331	0.099859	0.103682	0.114173	0.0995061	0.111597	0.11974	0.0977194	0.10828	0.0881198	0.0914731	0.0723467	0.0779993	0.075906	0.0758885	0.0346838	0.0331245	0.0333555	0.0779865	0.0908909		0.000684626	0.0191349	0.0191349	0.00809513	0.0105412	0.00469507	0.00755823	0.00760374	0.00588312	0.00610465	0.00764599	0.0076235	0.0075057	0.00512848	0.00556599	0.00867927	0.0100168
		Tropicoporus drechsleri CTES:570144	0.127651	0.163506	0.155568	0.161215	0.142427	0.107158	0.129384	0.137796	0.172002	0.0976481	0.0989795	0.103603	0.113319	0.09862	0.112288	0.119563	0.0968361	0.108953	0.0879872	0.0913346	0.0730467	0.0787728	0.075796	0.0757786	0.0346347	0.033837	0.0333316	0.0786989	0.0917601	0.000662308		0.0188674	0.0188674	0.0080697	0.0104775	0.00460199	0.00752388	0.00769299	0.00589361	0.0060499	0.00759973	0.00766499	0.00746308	0.00504799	0.00556276	0.00863323	0.00990932
		Tropicoporus excentrodendri Yuan 6234	0.291895	0.29583	0.286962	0.309346	0.239626	0.256034	0.261448	0.2716	0.320652	0.226392	0.222238	0.222548	0.252782	0.214461	0.244753	0.247656	0.229169	0.230069	0.196991	0.208398	0.165511	0.170163	0.160732	0.156987	0.162728	0.154274	0.162831	0.17355	0.173734	0.148692	0.150565		0	0.0187004	0.0194778	0.0193459	0.0166455	0.0237269	0.0178985	0.0192948	0.0192076	0.0191306	0.0188761	0.0184389	0.0182161	0.0191526	0.0178215
		Tropicoporus excentrodendri Yuan 6229	0.291895	0.29583	0.286962	0.309346	0.239626	0.256034	0.261448	0.2716	0.320652	0.226392	0.222238	0.222548	0.252782	0.214461	0.244753	0.247656	0.229169	0.230069	0.196991	0.208398	0.165511	0.170163	0.160732	0.156987	0.162728	0.154274	0.162831	0.17355	0.173734	0.148692	0.150565	0		0.0187004	0.0194778	0.0193459	0.0166455	0.0237269	0.0178985	0.0192948	0.0192076	0.0191306	0.0188761	0.0184389	0.0182161	0.0191526	0.0178215
		Tropicoporus flabellatus VRTO873	0.140484	0.171381	0.161976	0.151667	0.153702	0.114794	0.138913	0.159088	0.171544	0.103545	0.100614	0.105555	0.121195	0.101227	0.11308	0.123751	0.105618	0.115184	0.0890028	0.0931035	0.0660114	0.068459	0.0688757	0.0681205	0.0795634	0.0750904	0.0921154	0.0286876	0.0304247	0.078579	0.0785169	0.181769	0.181769		0.0173971	0.00796932	0.00644662	0.00842566	0.00742875	0.00691165	0.00525583	0.00529441	0.00524578	0.00758866	0.00909333	0.00843037	0.0173855
		Tropicoporus guanacastensis O 19228	0.281382	0.276463	0.284749	0.300925	0.259949	0.248572	0.247657	0.243976	0.293301	0.223456	0.230576	0.220556	0.246645	0.224779	0.246235	0.252094	0.220995	0.231092	0.184376	0.191304	0.160902	0.16549	0.159984	0.158048	0.0922944	0.0803585	0.0279341	0.166864	0.162672	0.0632412	0.0649357	0.167918	0.167918	0.168402		0	0.0160061	0.0197726	0.0129665	0.0135678	0.0175851	0.0177727	0.0177997	0.0087733	0.00863012	0.0191111	0.0109451
		Tropicoporus guanacastensis JV 1408 25	0.139964	0.164291	0.162832	0.172562	0.154429	0.118392	0.145689	0.146405	0.177397	0.110082	0.111721	0.114649	0.127027	0.109382	0.122529	0.129249	0.110156	0.119245	0.0980127	0.101419	0.0856673	0.0900753	0.0861634	0.0854054	0.0433668	0.0381065	0.0177313	0.0846886	0.0989564	0.0310933	0.0317733	0.167024	0.167024	0.0890329	0		0.00715443	0.00879062	0.00637194	0.00671507	0.00797565	0.00785654	0.00796552	0.00484815	0.0058221	0.00844409	0.0108912
		Tropicoporus hainanicus Dai 17705	0.129003	0.146288	0.142327	0.148087	0.131291	0.107965	0.127073	0.144104	0.160637	0.103078	0.10214	0.105553	0.121525	0.0977012	0.108823	0.117213	0.1032	0.115172	0.0669942	0.0692465	0.0542907	0.0577172	0.0576942	0.0569924	0.0789468	0.0763085	0.0870981	0.0708381	0.0809946	0.0803068	0.0801915	0.156614	0.156614	0.0752439	0.155364	0.0861986		0.00676884	0.00661309	0.00631906	0.00725455	0.00725253	0.00711944	0.0075183	0.00844644	0.00804324	0.0154625
		Tropicoporus lineatus Dai 21196	0.124401	0.16094	0.149639	0.153934	0.143785	0.102751	0.129838	0.145121	0.158769	0.0947165	0.0937653	0.0986024	0.110801	0.0888985	0.100073	0.112082	0.0982883	0.108581	0.0240449	0.0268518	0.0720323	0.0760177	0.0745974	0.0738944	0.0887358	0.0814331	0.0977177	0.0926525	0.107373	0.0885903	0.0884577	0.210674	0.210674	0.0919425	0.199729	0.102578	0.0760466		0.00783391	0.00778271	0.00792721	0.0078256	0.00773659	0.00783459	0.00860117	0.00837695	0.0207572
		Tropicoporus linteus JV 0904/64	0.104056	0.143449	0.132217	0.131655	0.135398	0.0862369	0.127398	0.132894	0.146414	0.0722842	0.0729383	0.0815281	0.0971466	0.0707711	0.0934176	0.0899976	0.070733	0.0794954	0.0852143	0.0868537	0.0660051	0.0691507	0.0676483	0.0692631	0.0613337	0.0551802	0.0655453	0.0651022	0.0753165	0.0520975	0.0528168	0.146299	0.146299	0.0721903	0.111766	0.0597523	0.0667409	0.0881997		0.00298507	0.00827628	0.00813738	0.00819035	0.00638975	0.00639061	0.00778809	0.0129644
		Tropicoporus linteus JV 0904/140	0.104935	0.141739	0.132734	0.131817	0.134286	0.0875157	0.124367	0.131222	0.144397	0.0708118	0.0724024	0.0817346	0.0981639	0.0692954	0.0936862	0.0910713	0.0709984	0.0805619	0.0818738	0.0834904	0.06691	0.0709067	0.0685584	0.0701794	0.0596793	0.0559256	0.0656334	0.067584	0.0784108	0.0519933	0.0527064	0.153314	0.153314	0.0714014	0.11222	0.060585	0.0653909	0.0865874	0.013295		0.00770368	0.00782598	0.00789308	0.00628665	0.00637587	0.00752634	0.0124225
		Tropicoporus minor Dai 21139	0.145244	0.171954	0.161395	0.156015	0.153094	0.112197	0.135943	0.15045	0.178857	0.10954	0.109296	0.114006	0.125342	0.10645	0.118592	0.12781	0.107974	0.120356	0.0916474	0.0964989	0.0700697	0.0748414	0.0742982	0.0735513	0.0827017	0.0807767	0.0875952	0.0483557	0.0553705	0.0797096	0.0795935	0.178944	0.178944	0.03857	0.169274	0.0892957	0.0841813	0.0969045	0.079516	0.0763449		0.00104978	0.00104721	0.00775837	0.00839018	0.00905236	0.0178659
		Tropicoporus minus Dai 18487A	0.142937	0.168431	0.157924	0.156362	0.149705	0.111345	0.135438	0.147999	0.179488	0.109796	0.107763	0.112788	0.124744	0.106698	0.118071	0.126428	0.108229	0.118972	0.0894242	0.0942643	0.0686364	0.0734817	0.0728786	0.0721332	0.0803473	0.0801368	0.0871077	0.0469417	0.0536535	0.0782309	0.0773729	0.178308	0.178308	0.0387191	0.170763	0.0886835	0.0820347	0.0946876	0.0788024	0.0773028	0.00133244		0	0.00770265	0.00863562	0.00931387	0.0180799
		Tropicoporus minus Dai 21183	0.143309	0.169566	0.159124	0.155691	0.150991	0.111157	0.137723	0.150301	0.180427	0.109617	0.108477	0.112548	0.125428	0.106525	0.118398	0.126073	0.108052	0.118682	0.0893661	0.0941606	0.068032	0.0728158	0.0722398	0.0715023	0.0820503	0.0802416	0.0879605	0.0465339	0.0530853	0.0792003	0.0790858	0.174436	0.174436	0.0383842	0.17133	0.0895301	0.0820515	0.094594	0.0789126	0.0773614	0.00132889	0		0.0076795	0.00875695	0.0093031	0.0182523
		Tropicoporus nullisetus VXLF616	0.140964	0.156113	0.154474	0.158062	0.147682	0.109421	0.137796	0.144231	0.167184	0.10895	0.108612	0.11011	0.122498	0.103774	0.123103	0.126891	0.105597	0.117916	0.0876123	0.0908548	0.0792288	0.0834455	0.0801472	0.0801489	0.0478344	0.0456948	0.0392346	0.0705849	0.0833166	0.0391321	0.0390781	0.168923	0.168923	0.0776035	0.0509751	0.036991	0.0803662	0.0945126	0.0621488	0.0584374	0.0795768	0.0781697	0.0798594		0.0033264	0.00851385	0.0120752
		Tropicoporus nullisetus VRTO195	0.155901	0.172806	0.17309	0.171939	0.165494	0.121853	0.149782	0.154057	0.183043	0.110499	0.110019	0.112773	0.132295	0.106466	0.12907	0.137997	0.107475	0.123855	0.101299	0.105312	0.0872827	0.0901856	0.090769	0.0907779	0.0533666	0.050953	0.0405213	0.0909068	0.0958086	0.0401959	0.041026	0.16554	0.16554	0.093087	0.0478076	0.0395778	0.0908785	0.107776	0.0588754	0.0534866	0.0925414	0.0929456	0.0948674	0.0118261		0.00898437	0.0119875
		Tropicoporus pseudolinteus JV0402/35-K	0.12973	0.162951	0.153037	0.148607	0.141681	0.115239	0.123048	0.134542	0.172672	0.0118697	0.0283114	0.0290204	0.0501281	0.0219142	0.0379185	0.0527024	0.012621	0.0428633	0.0963565	0.0998687	0.0846639	0.0859872	0.0872132	0.0880143	0.0902295	0.0878734	0.115347	0.102253	0.121327	0.101057	0.100167	0.229262	0.229262	0.106134	0.226335	0.112826	0.104758	0.0962457	0.0749045	0.0716578	0.112089	0.11235	0.112167	0.107818	0.111404		0.0203183
		Tropicoporus pseudolinteus JV 0312/22.10-J	0.288928	0.272081	0.285885	0.299354	0.241428	0.243338	0.219043	0.228544	0.279062	0.216503	0.216003	0.21744	0.237844	0.208322	0.231653	0.248901	0.221953	0.229699	0.166092	0.170553	0.138412	0.14273	0.139741	0.139749	0.113372	0.107824	0.122104	0.157413	0.155543	0.0819913	0.0837017	0.153447	0.153447	0.158527	0.11514	0.114383	0.149748	0.180431	0.105408	0.099632	0.155073	0.156518	0.157386	0.107096	0.105669	0.219334
		Tropicoporus ravidus Dai 18165	0.13113	0.156361	0.145093	0.14466	0.14077	0.104449	0.128134	0.145494	0.159699	0.0935578	0.0941692	0.0990368	0.111469	0.0869909	0.103741	0.117477	0.0937591	0.108456	0.0833276	0.0847673	0.0659303	0.0705932	0.0692648	0.0685317	0.0764368	0.0736095	0.0887521	0.0357998	0.0400301	0.0760763	0.0759656	0.184814	0.184814	0.0349864	0.168271	0.0830197	0.0683323	0.0901638	0.0717748	0.0702478	0.0391665	0.0377746	0.0374515	0.0759766	0.0930753	0.0943159	0.164708
		Tropicoporus rudis O 915614	0.264222	0.298909	0.292559	0.302767	0.262828	0.250233	0.222002	0.216987	0.297524	0.203539	0.207946	0.20021	0.231388	0.209917	0.236849	0.215505	0.216614	0.191422	0.186063	0.188078	0.142537	0.146984	0.14394	0.148189	0.111119	0.103338	0.127274	0.168805	0.164587	0.0948947	0.0966948	0.156044	0.156044	0.159163	0.118586	0.11819	0.147918	0.199138	0.0855098	0.0918256	0.16872	0.170259	0.16868	0.124163	0.120864	0.214027	0.109487
		Tropicoporus rudis O 915617	0.150653	0.169262	0.165753	0.171043	0.1596	0.110896	0.124475	0.128149	0.176784	0.107597	0.108319	0.109557	0.127551	0.106047	0.124838	0.118874	0.112958	0.107497	0.103589	0.105272	0.0889463	0.091731	0.0896697	0.091334	0.0713485	0.0702401	0.0829974	0.0956072	0.111874	0.068951	0.068146	0.146661	0.146661	0.0980959	0.119828	0.0792289	0.0911962	0.107312	0.0615161	0.0624279	0.102293	0.10168	0.10152	0.0799385	0.0831305	0.112679	0.110173
		Tropicoporus sideroxylicola JV 1207/4.3-J	0.24099	0.286467	0.272431	0.288986	0.246602	0.23596	0.233103	0.228489	0.274055	0.201239	0.194771	0.186769	0.213045	0.194516	0.212445	0.226974	0.199315	0.20847	0.170122	0.172105	0.141297	0.145721	0.1489	0.153175	0.10189	0.0926013	0.128066	0.15116	0.147113	0.0969828	0.0986694	0.153975	0.153975	0.152733	0.121278	0.120656	0.168291	0.181038	0.0992725	0.0956529	0.154254	0.153696	0.154345	0.11307	0.109753	0.198812	0.11658
		Tropicoporus sideroxylicola JV 0409/30-J	0.24099	0.286467	0.272431	0.288986	0.246602	0.23596	0.233103	0.228489	0.274055	0.201239	0.194771	0.186769	0.213045	0.194516	0.212445	0.226974	0.199315	0.20847	0.170122	0.172105	0.141297	0.145721	0.1489	0.153175	0.10189	0.0926013	0.128066	0.15116	0.147113	0.0969828	0.0986694	0.153975	0.153975	0.152733	0.121278	0.120656	0.168291	0.181038	0.0992725	0.0956529	0.154254	0.153696	0.154345	0.11307	0.109753	0.198812	0.11658
		Tropicoporus stratificans SMDB 14732	0.250407	0.278128	0.270831	0.281493	0.242008	0.224932	0.234053	0.232991	0.266569	0.198954	0.193661	0.194226	0.208582	0.185966	0.210539	0.224333	0.194278	0.199943	0.181894	0.183902	0.143684	0.148116	0.147251	0.147335	0.10996	0.10435	0.1114	0.152716	0.148644	0.0867313	0.0884908	0.1435	0.1435	0.155905	0.100496	0.0999931	0.138193	0.197559	0.0716652	0.0778707	0.161237	0.162691	0.159444	0.106126	0.104676	0.196771	0.0876037
		Tropicoporus stratificans VRTO884 URM94063	0.133221	0.164042	0.155177	0.163122	0.144003	0.106821	0.138609	0.143007	0.164308	0.0932475	0.0923841	0.0981687	0.108411	0.0893248	0.106111	0.113331	0.0890294	0.100795	0.0907778	0.0924452	0.074953	0.0789634	0.0772291	0.0772367	0.0552275	0.0521407	0.0578253	0.0710356	0.0800394	0.0442442	0.0449527	0.13957	0.13957	0.0797097	0.100007	0.0539968	0.074897	0.0956218	0.0354953	0.0386035	0.0821725	0.081655	0.0817405	0.0542837	0.0578174	0.094149	0.0850711
		Tropicoporus substratificans JV 1908/80	0.132298	0.157545	0.150747	0.16005	0.140781	0.106029	0.134421	0.143184	0.159707	0.0941499	0.0932773	0.100307	0.106854	0.0886618	0.109937	0.112819	0.0901606	0.10394	0.0923678	0.0939685	0.0790687	0.083277	0.0800863	0.080089	0.0584488	0.0548114	0.0609763	0.0753084	0.0882654	0.0492568	0.049188	0.155006	0.155006	0.0829697	0.110937	0.0571762	0.0784438	0.0969488	0.0400937	0.0431131	0.0849509	0.0843443	0.0844057	0.0574045	0.0648778	0.0958353	0.0992888
		Tropicoporus tenuis Dai 19699	0.129077	0.147764	0.137537	0.139653	0.134834	0.105999	0.127842	0.142713	0.158231	0.096647	0.0955221	0.0995765	0.113667	0.090929	0.104248	0.116315	0.0968452	0.107335	0.0781526	0.0796085	0.0702965	0.0750824	0.0721228	0.0713916	0.0776482	0.074855	0.0892264	0.0379056	0.0425818	0.0765625	0.0764516	0.174924	0.174924	0.0356149	0.16923	0.0835228	0.0665423	0.0874322	0.0715066	0.0708076	0.0404793	0.0383422	0.0387563	0.076464	0.0946098	0.0974045	0.160782
		Tropicoporus tenuis Dai 19724	0.128151	0.147873	0.137608	0.137021	0.134917	0.105998	0.127842	0.141764	0.156424	0.0940893	0.0929854	0.0971851	0.111165	0.0884034	0.103464	0.113866	0.0942773	0.104911	0.0773942	0.0788468	0.0679787	0.0726916	0.0698327	0.0691047	0.0752313	0.0724172	0.0868315	0.0349698	0.0390015	0.0742275	0.0741204	0.168506	0.168506	0.0326476	0.162887	0.0811657	0.065812	0.0850466	0.0699337	0.0684322	0.0375443	0.0361595	0.035853	0.0741588	0.0917632	0.0948501	0.158781
		Tropicoporus texanus CBS 145357	0.145888	0.16426	0.156713	0.158641	0.156399	0.107951	0.137229	0.149487	0.174009	0.103451	0.103163	0.104612	0.117919	0.101059	0.112703	0.122158	0.103666	0.11234	0.0856862	0.0887909	0.0643975	0.0682184	0.0663458	0.0656244	0.0778671	0.0758086	0.0937265	0.024066	0.024886	0.0792867	0.0791721	0.175309	0.175309	0.0368414	0.167597	0.0905906	0.0670672	0.0909308	0.0701892	0.0694801	0.0525828	0.0511898	0.0507522	0.0765216	0.0992106	0.105095	0.165434
		Tropicoporus texanus TX8	0.145888	0.16426	0.156713	0.158641	0.156399	0.107951	0.137229	0.149487	0.174009	0.103451	0.103163	0.104612	0.117919	0.101059	0.112703	0.122158	0.103666	0.11234	0.0856862	0.0887909	0.0643975	0.0682184	0.0663458	0.0656244	0.0778671	0.0758086	0.0937265	0.024066	0.024886	0.0792867	0.0791721	0.175309	0.175309	0.0368414	0.167597	0.0905906	0.0670672	0.0909308	0.0701892	0.0694801	0.0525828	0.0511898	0.0507522	0.0765216	0.0992106	0.105095	0.165434
		Tropicoporus tropicalis UTHSC 02-617	0.275905	0.282744	0.280071	0.256862	0.25968	0.239204	0.226072	0.248279	0.301763	0.202843	0.204664	0.197107	0.221438	0.197093	0.200072	0.228136	0.213871	0.213819	0.182425	0.188804	0.133745	0.138087	0.139332	0.137506	0.155157	0.150692	0.183506	0.0191469	0.015918	0.160576	0.162513	0.181376	0.181376	0.0481977	0.175575	0.176888	0.132742	0.186208	0.143266	0.139217	0.0838575	0.0826894	0.0811236	0.168498	0.165116	0.208314	0.163693
		Tropicoporus tropicalis UAMH 10376	0.273627	0.280347	0.277605	0.256858	0.257232	0.241997	0.228426	0.250774	0.299252	0.202843	0.204664	0.195013	0.223648	0.197093	0.19796	0.228136	0.213871	0.211654	0.180261	0.186611	0.131814	0.136129	0.137415	0.135573	0.153181	0.150692	0.181476	0.0175505	0.0143294	0.158565	0.160506	0.179309	0.179309	0.0465312	0.173569	0.174896	0.130839	0.18851	0.141199	0.137134	0.0820611	0.0808844	0.0793514	0.166514	0.163155	0.208314	0.161779
		Tropicoporus tamilnaduensis MUBL1085	0.131395	0.150452	0.143404	0.149891	0.135382	0.10449	0.135147	0.137125	0.166102	0.0893681	0.0926625	0.0970284	0.108822	0.0903583	0.109209	0.106499	0.089421	0.0960597	0.0855036	0.0887693	0.0686157	0.0725961	0.0697088	0.0712661	0.0549614	0.0535985	0.0567026	0.0715308	0.0828588	0.0467423	0.0466767	0.145915	0.145915	0.0793271	0.0969646	0.0536854	0.0743458	0.08833	0.036744	0.0412906	0.0780629	0.0773868	0.0777226	0.0544794	0.0588522	0.0927057	0.0958133
		Tropicoporus tamilnaduensis MUBL1086	0.0526188	0.0798667	0.0749466	0.0777192	0.0790378	0.0437515	0.0768569	0.0841396	0.0897479	0.0338169	0.0325507	0.0325118	0.0363759	0.0325508	0.0354237	0.0414188	0.0301116	0.0349448	0.0294754	0.0307148	0.0276822	0.0300311	0.0281995	0.0281995	0.0203491	0.0203487	0.0227434	0.0167615	0.0188687	0.0210449	0.0198241	?	-214748364	?	-214748364	0.0247706	?	-214748364	0.0239482	0.0305977	0.0306234	0.0166366	0.0178445	0.0284057	0.0270992	0.0270992	0.018674
		Tropicoporus pseudoindicus MUBL1087	0.127677	0.149964	0.141258	0.147719	0.132412	0.102746	0.132174	0.134046	0.163707	0.08692	0.0902209	0.0943947	0.106451	0.0878842	0.106828	0.103811	0.0869767	0.0934331	0.082972	0.0862334	0.0661554	0.0700459	0.0672759	0.0688255	0.0526187	0.0504801	0.0551344	0.0683515	0.0798341	0.0452038	0.0451406	0.142785	0.142785	0.0767848	0.0962893	0.0520846	0.071922	0.0857319	0.034479	0.0389707	0.0765623	0.0758844	0.0760093	0.0529487	0.0587114	0.0902567	0.0932369
		Tropicoporus pseudoindicus MUBL1088	0.132811	0.155499	0.147676	0.153295	0.138941	0.103518	0.135768	0.137779	0.170387	0.0877235	0.091028	0.0988973	0.111156	0.0886907	0.111802	0.106197	0.0877813	0.0973125	0.0851766	0.0884753	0.0712747	0.0735814	0.0723304	0.0731576	0.05452	0.0508469	0.0599063	0.0735635	0.0872866	0.0483974	0.048329	0.15484	0.15484	0.0828202	0.107279	0.0562382	0.077786	0.0896187	0.0399906	0.0445652	0.0816588	0.0810947	0.0811793	0.056221	0.0625645	0.0910653	0.103761
		Tropicoporus indicus MUBL1083	0.128554	0.146509	0.137824	0.144252	0.129753	0.101837	0.130465	0.13499	0.160978	0.086883	0.0901712	0.0951329	0.108029	0.0878602	0.108413	0.104558	0.086937	0.0941729	0.0836654	0.0869145	0.0653207	0.0691932	0.0664573	0.0679979	0.05264	0.0512068	0.055136	0.0690419	0.0806744	0.0451994	0.0451362	0.1387	0.1387	0.0758664	0.0945244	0.052091	0.0726555	0.0864666	0.0344523	0.0389407	0.0765627	0.0758848	0.0752249	0.0529449	0.0578501	0.0902124	0.089659
		Tropicoporus indicus MUBL1084	0.128554	0.146509	0.137824	0.144252	0.129753	0.101837	0.130465	0.13499	0.160978	0.086883	0.0901712	0.0951329	0.108029	0.0878602	0.108413	0.104558	0.086937	0.0941729	0.0836654	0.0869145	0.0653207	0.0691932	0.0664573	0.0679979	0.05264	0.0512068	0.055136	0.0690419	0.0806744	0.0451994	0.0451362	0.1387	0.1387	0.0758664	0.0945244	0.052091	0.0726555	0.0864666	0.0344523	0.0389407	0.0765627	0.0758848	0.0752249	0.0529449	0.0578501	0.0902124	0.089659
		Tropicoporus cleistanthicola MUBL1089	0.126541	0.147148	0.138395	0.143937	0.129401	0.100324	0.131064	0.133747	0.165433	0.0869594	0.0902722	0.0945284	0.108159	0.0879112	0.107198	0.102475	0.0886415	0.0921522	0.0848852	0.0881826	0.0663869	0.0701395	0.0675057	0.0690622	0.0528373	0.0514092	0.0552421	0.0692265	0.0809345	0.0446787	0.044616	0.146991	0.146991	0.0775367	0.0987482	0.0516193	0.0721595	0.0876824	0.0368209	0.0413465	0.0774027	0.0768348	0.0769525	0.0545915	0.059718	0.090303	0.0955577
		Tropicoporus cleistanthicola MUBL1090	0.12546	0.146924	0.139832	0.144568	0.130856	0.100122	0.131678	0.134367	0.166058	0.087784	0.0910899	0.0953503	0.108966	0.0887491	0.107763	0.103087	0.0894713	0.0927773	0.0855399	0.0888313	0.0655494	0.0694272	0.0666788	0.0682316	0.0527656	0.0513425	0.0537704	0.0698985	0.0817513	0.0453463	0.0452826	0.149387	0.149387	0.0784099	0.0966898	0.0507243	0.0728083	0.0883484	0.0367722	0.0412941	0.0773866	0.0767095	0.0768829	0.0530266	0.0579528	0.0911238	0.0993823
[truncated: 26 more columns]

## Sheet: Caption
Table. Estimates of Evolutionary Divergence between Sequences
The number of base substitutions per site from between sequences are shown. Standard error estimate(s) are shown above the diagonal. Analyses were conducted using the Tamura-Nei model [1]. This analysis involved 69 nucleotide sequences. All ambiguous positions were removed for each sequence pair (pairwise deletion option). There were a total of 1820 positions in the final dataset. Evolutionary an…
1. Tamura K. and Nei M. (1993). Estimation of the number of nucleotide substitutions in the control region of mitochondrial DNA in humans and chimpanzees. Molecular Biology and Evolution 10:512-526.
2. Tamura K., Stecher G., and Kumar S. (2021). MEGA 11: Molecular Evolutionary Genetics Analysis Version 11. Molecular Biology and Evolution https://doi.org/10.1093/molbev/msab120.
Disclaimer: Although utmost care has been taken to ensure the correctness of the caption, the caption text is provided "as is" without any warranty of any kind. Authors advise the user to carefully check the caption prior to its use for any purpose and report any errors or problems to the authors immediately (www.megasoftware.net). In no event shall the authors and their employers be liable for a…
